# Supplementary material for: Effects of grain size and small-scale bedform architecture on CO2 saturation from buoyancy-driven flow
Source: Sci Rep. 2023 Feb 11;13:2474. doi: 10.1038/s41598-023-29360-y (PMC9922323; doi:10.1038/s41598-023-29360-y)
Supplement: Supplementary file 1 — Supplementary Information. [file 41598_2023_29360_MOESM1_ESM.xlsx]

## Sheet: Facies lookup table
All 54 facies
Facies	Name	Median grain size (mm)	Trask sorting coefficient	μ_lnD (ln(mm))	σ_lnD (ln(mm))
1	EWUCSa	0.84	1.05	-0.174353	0.0723353
2	EWLCSa	0.59	1.05	-0.527633	0.0723353
3	EWUMSa	0.42	1.05	-0.867501	0.0723353
4	EWLMSa	0.297	1.05	-1.21402	0.0723353
5	EWUFSa	0.21	1.05	-1.56065	0.0723353
6	EWLFSa	0.149	1.05	-1.90381	0.0723353
7	EWUVFSa	0.105	1.05	-2.25379	0.0723353
8	EWLVFSa	0.074	1.05	-2.60369	0.0723353
9	EWUCSi	0.053	1.05	-2.93746	0.0723353
10	VWUCSa	0.84	1.15	-0.174353	0.207208
11	VWLCSa	0.59	1.15	-0.527633	0.207208
12	VWUMSa	0.42	1.15	-0.867501	0.207208
13	VWLMSa	0.297	1.15	-1.21402	0.207208
14	VWUFSa	0.21	1.15	-1.56065	0.207208
15	VWLFSa	0.149	1.15	-1.90381	0.207208
16	VWUVFSa	0.105	1.15	-2.25379	0.207208
17	VWLVFSa	0.074	1.15	-2.60369	0.207208
18	VWUCSi	0.053	1.15	-2.93746	0.207208
19	WUCSa	0.84	1.3	-0.174353	0.388976
20	WLCSa	0.59	1.3	-0.527633	0.388976
21	WUMSa	0.42	1.3	-0.867501	0.388976
22	WLMSa	0.297	1.3	-1.21402	0.388976
23	WUFSa	0.21	1.3	-1.56065	0.388976
24	WLFSa	0.149	1.3	-1.90381	0.388976
25	WUVFSa	0.105	1.3	-2.25379	0.388976
26	WLVFSa	0.074	1.3	-2.60369	0.388976
27	WUCSi	0.053	1.3	-2.93746	0.388976
28	MUCSa	0.84	1.7	-0.174353	0.786699
29	MLCSa	0.59	1.7	-0.527633	0.786699
30	MUMSa	0.42	1.7	-0.867501	0.786699
31	MLMSa	0.297	1.7	-1.21402	0.786699
32	MUFSa	0.21	1.7	-1.56065	0.786699
33	MLFSa	0.149	1.7	-1.90381	0.786699
34	MUVFSa	0.105	1.7	-2.25379	0.786699
35	MLVFSa	0.074	1.7	-2.60369	0.786699
36	MUCSi	0.053	1.7	-2.93746	0.786699
37	PUCSa	0.84	2.35	-0.174353	1.26674
38	PLCSa	0.59	2.35	-0.527633	1.26674
39	PUMSa	0.42	2.35	-0.867501	1.26674
40	PLMSa	0.297	2.35	-1.21402	1.26674
41	PUFSa	0.21	2.35	-1.56065	1.26674
42	PLFSa	0.149	2.35	-1.90381	1.26674
43	PUVFSa	0.105	2.35	-2.25379	1.26674
44	PLVFSa	0.074	2.35	-2.60369	1.26674
45	PUCSi	0.053	2.35	-2.93746	1.26674
46	VPUCSa	0.84	4.2	-0.174353	2.12763
47	VPLCSa	0.59	4.2	-0.527633	2.12763
48	VPUMSa	0.42	4.2	-0.867501	2.12763
49	VPLMSa	0.297	4.2	-1.21402	2.12763
50	VPUFSa	0.21	4.2	-1.56065	2.12763
51	VPLFSa	0.149	4.2	-1.90381	2.12763
52	VPUVFSa	0.105	4.2	-2.25379	2.12763
53	VPLVFSa	0.074	4.2	-2.60369	2.12763
54	VPUCSi	0.053	4.2	-2.93746	2.12763

## Sheet: 40 grain size contrast cases
	Grain size contrast case #	Matrix	Lamina	μ_Matrix (lnD)	σ_Matrix (lnD)	μ_Lamina (lnD)	σ_Lamina (lnD)	δ		μ_Matrix (lnPth)	σ_Matrix (lnPth)	μ_Lamina (lnPth)	σ_Lamina (lnPth)		m_Matrix (Pth)(kPa)	sd_Matrix (Pth)(kPa)	m_Lamina (Pth)(kPa)	sd_Lamina (Pth)(kPa)		Interfacial_tension (N/m)			Case selection criteria
	1	EWUCSa	EWUCSa	-0.174353	0.0723353	-0.174353	0.0723353	0		-0.541039	0.0723353	-0.541039	0.0723353		0.583668	0.0422751	0.583668	0.0422751		0.03			Same as the cases used in Trevisan et al. (2017)
	2	EWUCSa	EWUMSa	-0.174353	0.0723353	-0.867501	0.0723353	9.58242		-0.541039	0.0723353	0.152108	0.0723353		0.583668	0.0422751	1.16734	0.0845502
	3	EWUCSa	EWUFSa	-0.174353	0.0723353	-1.56065	0.0723353	19.1648		-0.541039	0.0723353	0.845255	0.0723353		0.583668	0.0422751	2.33467	0.1691
	4	EWUCSa	EWUVFSa	-0.174353	0.0723353	-2.25379	0.0723353	28.7473		-0.541039	0.0723353	1.5384	0.0723353		0.583668	0.0422751	4.66934	0.338201
	5	EWUCSa	EWUCSi	-0.174353	0.0723353	-2.93746	0.0723353	38.1986		-0.541039	0.0723353	2.22207	0.0723353		0.583668	0.0422751	9.25058	0.67002
	6	EWUMSa	EWUFSa	-0.867501	0.0723353	-1.56065	0.0723353	9.58242		0.152108	0.0723353	0.845255	0.0723353		1.16734	0.0845502	2.33467	0.1691
	7	EWUMSa	EWUVFSa	-0.867501	0.0723353	-2.25379	0.0723353	19.1648		0.152108	0.0723353	1.5384	0.0723353		1.16734	0.0845502	4.66934	0.338201
	8	EWUMSa	EWUCSi	-0.867501	0.0723353	-2.93746	0.0723353	28.6162		0.152108	0.0723353	2.22207	0.0723353		1.16734	0.0845502	9.25058	0.67002
	9	VWUCSa	VWUCSa	-0.174353	0.207208	-0.174353	0.207208	0		-0.541039	0.207208	-0.541039	0.207208		0.594775	0.124577	0.594775	0.124577
	10	VWUCSa	VWUMSa	-0.174353	0.207208	-0.867501	0.207208	3.34517		-0.541039	0.207208	0.152108	0.207208		0.594775	0.124577	1.18955	0.249154
	11	VWUCSa	VWUFSa	-0.174353	0.207208	-1.56065	0.207208	6.69034		-0.541039	0.207208	0.845255	0.207208		0.594775	0.124577	2.3791	0.498308
	12	VWUCSa	VWUVFSa	-0.174353	0.207208	-2.25379	0.207208	10.0355		-0.541039	0.207208	1.5384	0.207208		0.594775	0.124577	4.7582	0.996617
	13	VWUCSa	VWUCSi	-0.174353	0.207208	-2.93746	0.207208	13.3349		-0.541039	0.207208	2.22207	0.207208		0.594775	0.124577	9.42663	1.97443
	14	VWUMSa	VWUFSa	-0.867501	0.207208	-1.56065	0.207208	3.34517		0.152108	0.207208	0.845255	0.207208		1.18955	0.249154	2.3791	0.498308
	15	VWUMSa	VWUVFSa	-0.867501	0.207208	-2.25379	0.207208	6.69034		0.152108	0.207208	1.5384	0.207208		1.18955	0.249154	4.7582	0.996617
	16	VWUMSa	VWUCSi	-0.867501	0.207208	-2.93746	0.207208	9.98977		0.152108	0.207208	2.22207	0.207208		1.18955	0.249154	9.42663	1.97443
	17	WUCSa	WUCSa	-0.174353	0.388976	-0.174353	0.388976	0		-0.541039	0.388976	-0.541039	0.388976		0.627891	0.253771	0.627891	0.253771
	18	WUCSa	WUMSa	-0.174353	0.388976	-0.867501	0.388976	1.78198		-0.541039	0.388976	0.152108	0.388976		0.627891	0.253771	1.25578	0.507542
	19	WUCSa	WUFSa	-0.174353	0.388976	-1.56065	0.388976	3.56396		-0.541039	0.388976	0.845255	0.388976		0.627891	0.253771	2.51157	1.01508
	20	WUCSa	WUVFSa	-0.174353	0.388976	-2.25379	0.388976	5.34594		-0.541039	0.388976	1.5384	0.388976		0.627891	0.253771	5.02313	2.03017
	21	WUCSa	WUCSi	-0.174353	0.388976	-2.93746	0.388976	7.10355		-0.541039	0.388976	2.22207	0.388976		0.627891	0.253771	9.95148	4.02203
	22	WUMSa	WUFSa	-0.867501	0.388976	-1.56065	0.388976	1.78198		0.152108	0.388976	0.845255	0.388976		1.25578	0.507542	2.51157	1.01508
	23	WUMSa	WUVFSa	-0.867501	0.388976	-2.25379	0.388976	3.56396		0.152108	0.388976	1.5384	0.388976		1.25578	0.507542	5.02313	2.03017
	24	WUMSa	WUCSi	-0.867501	0.388976	-2.93746	0.388976	5.32157		0.152108	0.388976	2.22207	0.388976		1.25578	0.507542	9.95148	4.02203
	25	MUCSa	MUCSa	-0.174353	0.786699	-0.174353	0.786699	0		-0.541039	0.786699	-0.541039	0.786699		0.79327	0.73431	0.79327	0.73431
	26	MUCSa	MUMSa	-0.174353	0.786699	-0.867501	0.786699	0.881083		-0.541039	0.786699	0.152108	0.786699		0.79327	0.73431	1.58654	1.46862
	27	MUCSa	MUFSa	-0.174353	0.786699	-1.56065	0.786699	1.76217		-0.541039	0.786699	0.845255	0.786699		0.79327	0.73431	3.17308	2.93724
	28	MUCSa	MUVFSa	-0.174353	0.786699	-2.25379	0.786699	2.64325		-0.541039	0.786699	1.5384	0.786699		0.79327	0.73431	6.34616	5.87448
	29	MUCSa	MUCSi	-0.174353	0.786699	-2.93746	0.786699	3.51229		-0.541039	0.786699	2.22207	0.786699		0.79327	0.73431	12.5726	11.6381
	30	MUMSa	MUFSa	-0.867501	0.786699	-1.56065	0.786699	0.881083		0.152108	0.786699	0.845255	0.786699		1.58654	1.46862	3.17308	2.93724
	31	MUMSa	MUVFSa	-0.867501	0.786699	-2.25379	0.786699	1.76217		0.152108	0.786699	1.5384	0.786699		1.58654	1.46862	6.34616	5.87448
	32	MUMSa	MUCSi	-0.867501	0.786699	-2.93746	0.786699	2.6312		0.152108	0.786699	2.22207	0.786699		1.58654	1.46862	12.5726	11.6381
	33	PUCSa	PUCSa	-0.174353	1.26674	-0.174353	1.26674	0		-0.541039	1.26674	-0.541039	1.26674		1.29858	2.58937	1.29858	2.58937
	34	PUCSa	PUMSa	-0.174353	1.26674	-0.867501	1.26674	0.54719		-0.541039	1.26674	0.152108	1.26674		1.29858	2.58937	2.59717	5.17873
	35	PUCSa	PUFSa	-0.174353	1.26674	-1.56065	1.26674	1.09438		-0.541039	1.26674	0.845255	1.26674		1.29858	2.58937	5.19433	10.3575
	36	PUCSa	PUVFSa	-0.174353	1.26674	-2.25379	1.26674	1.64157		-0.541039	1.26674	1.5384	1.26674		1.29858	2.58937	10.3887	20.7149
	37	PUCSa	PUCSi	-0.174353	1.26674	-2.93746	1.26674	2.18128		-0.541039	1.26674	2.22207	1.26674		1.29858	2.58937	20.5813	41.039
	38	PUMSa	PUFSa	-0.867501	1.26674	-1.56065	1.26674	0.54719		0.152108	1.26674	0.845255	1.26674		2.59717	5.17873	5.19433	10.3575
	39	PUMSa	PUVFSa	-0.867501	1.26674	-2.25379	1.26674	1.09438		0.152108	1.26674	1.5384	1.26674		2.59717	5.17873	10.3887	20.7149
	40	PUMSa	PUCSi	-0.867501	1.26674	-2.93746	1.26674	1.63409		0.152108	1.26674	2.22207	1.26674		2.59717	5.17873	20.5813	41.039

## Sheet: Simulation results-mean
			BAM mean <Sco2> (%)
	Grain size contrast case #	δ	# 3	# 4	# 5	# 13	# 15	# 16	# 17	# 18	# 19	# 21	# 22a	# 22b	# 25	# 27	# 29	# 32a	# 32b	# 32c	# 34a	# 34b	# 34c	# 36	# 38	# 40	# 42a	# 42b	# 43a	# 43b	# 45	# 46a	# 46b	# 46c	# 46d	# 46e	# 46f	# 46g	# 46h	# 46i	# 46j	# 46k	# 46l	# 46m	# 46n	# 55	# 56	# 58	# 59
	1	0	2.68	2.68	2.68	2.68	2.68	2.68	2.68	2.68	2.68	2.68	2.68	2.68	2.68	2.68	2.68	2.68	2.68	2.68	2.68	2.68	2.68	2.68	2.68	2.68	2.68	2.68	2.68	2.68	2.68	2.68	2.68	2.68	2.68	2.68	2.68	2.68	2.68	2.68	2.68	2.68	2.68	2.68	2.68	2.68	2.68	2.68	2.68
	2	9.58242	64.47	69.59	28.59	43.6	46.34	35.41	36.26	42.2	43.11	54.42	28.45	30.02	40.45	28.86	3.29	27.8	36.18	34.46	29.08	30.18	31.02	52.99	34.9	71.31	51.56	41.98	50.71	48.32	35.73	30.53	35.71	34.62	33.47	31.98	33.93	33.32	34.82	34.39	40.15	33.13	39.54	25.73	16.36	39.02	18.15	40	16.34
	3	19.1648	64.83	69.7	36.37	53.26	48.69	40.91	37.69	44.81	45.88	62.7	35.49	36.71	44.75	31.74	3.29	33.96	42.23	42.63	34.9	34.12	35.2	53.54	38.36	71.33	56.61	48.04	55.24	53.97	34.3	33.26	38.59	35.69	36.53	35.49	35.82	33.3	39.36	37.72	40.3	34.63	41.69	28.16	18.43	54.93	21.74	45.2	16.57
	4	28.7473	64.84	69.7	47.23	57.15	53.62	45.3	42.43	45.23	46.08	63.79	42.77	45.97	49.22	37.33	3.29	42.29	51.91	48.3	40.74	39.09	43.46	53.9	43.56	71.33	60.6	51.94	60.73	56.91	33.74	37.59	43.11	38.75	41.76	38.52	38.15	32.16	42.27	42.71	40.32	38.31	41.59	33.22	25.18	64.83	28.6	51.88	17.11
	5	38.1986	64.88	69.7	55.38	61.54	57.14	50.28	46.48	47.38	46.56	64.88	49.45	51.16	54.22	40.62	3.29	49.53	56.33	54.49	47.15	42.64	47.49	54.44	48.57	71.34	62.72	57.08	64.02	61.67	33.7	42.68	47.37	41.83	45.96	44.42	44.66	32.08	45.61	45.7	40.33	45.41	41.67	39.69	27.03	65.13	36.73	56.59	17.12
	6	9.58242	64.83	69.7	38.18	51.89	49.14	40.77	37.78	44.74	45.89	62.88	33.93	34.31	43.88	30.97	3.17	31.72	43.8	41.33	32.98	33.78	36.88	53.8	38.92	71.33	54.92	47.21	55.19	52.11	34.32	34.17	38.41	35	34.24	33.69	36.79	33.12	37.44	35.58	40.31	34.94	41.75	28.3	18.64	58.53	20.84	45.11	16.52
	7	19.1648	64.85	69.7	45.54	57.57	52.17	45.15	42.12	45.57	46.03	64.34	43.19	43.01	50.02	36.99	3.17	40.75	49.86	50.13	40.63	39.38	41.68	54.16	44.48	71.34	58.83	52.35	60.72	57.83	33.95	39.09	41.22	40.48	40.53	38.22	42.06	31.77	44.81	41.05	40.33	38.59	41.67	32.51	24.44	64.19	29.44	52.38	16.93
	8	28.6162	64.9	69.71	53.58	63.38	55.77	49.73	45.33	47.3	46.8	64.53	47.61	52.48	54.78	41.67	3.17	48.97	57.83	56.91	45.99	45.23	48.69	54.15	48.35	71.35	63.09	55.97	63.95	60.75	33.99	42.3	45.26	44.75	45.43	44.63	43.5	31.33	49.99	45.63	40.33	42.01	41.78	37.19	28.38	65.27	35.23	56.08	17.25
	9	0	2.12	2.12	2.12	2.12	2.12	2.12	2.12	2.12	2.12	2.12	2.12	2.12	2.12	2.12	2.12	2.12	2.12	2.12	2.12	2.12	2.12	2.12	2.12	2.12	2.12	2.12	2.12	2.12	2.12	2.12	2.12	2.12	2.12	2.12	2.12	2.12	2.12	2.12	2.12	2.12	2.12	2.12	2.12	2.12	2.12	2.12	2.12
	10	3.34517	9.08	15.06	19.1	22.1	14.73	13.32	12.06	8.08	5.4	7.26	13.74	13.58	13.45	12.01	3.01	16.5	20.78	19.35	16.2	14.69	15.54	10.75	11.25	17.86	20.94	20.9	16.36	20.32	6.16	10.03	11.2	10.95	11.75	12.28	11.45	10.54	12.53	11.05	9.74	9.89	6.98	10.96	6.6	22.49	7.79	14.62	7.48
	11	6.69034	64.74	69.6	48.35	55.25	51.9	45.43	41.19	44.99	45.87	63.88	41.63	41.34	52.24	35.14	3.28	40.18	50.09	50.76	37.94	39	40.73	54.29	41.28	71.28	59.44	52.24	59.06	55.17	33.99	35.65	40.87	39.77	41.6	39.62	40.76	32.21	42.97	42	40.27	40.01	41.64	30.67	24.63	63.54	27.82	47.34	17.15
	12	10.0355	64.9	69.71	53.04	61.56	56.32	49.92	43.49	46.58	46.63	64.89	48.24	50.08	55.32	41.71	3.28	48.44	55.17	53.57	44.1	43.5	44.98	54.45	45.91	71.35	62.96	56.75	62	60.91	34.19	39.77	47.25	40.95	45.24	41.92	44.02	31.66	45.44	45.86	40.39	43.02	41.79	35.57	27.34	65.68	35.91	55.39	17.42
	13	13.3349	64.92	69.72	55.9	63.7	58.95	52.15	45.06	48.92	46.73	65.26	53.32	56.2	57	44.71	3.28	53.97	62.31	61.52	48.87	47.38	50.16	54.43	50.86	71.36	65.14	58.23	64.73	64.98	34.2	45.67	49.68	46.01	49.77	48.16	47.95	30.91	48.81	49.6	40.39	44.65	41.9	38.24	30.95	66.08	39.45	57.9	17.34
	14	3.34517	21.22	27.37	28.04	30.27	25.06	22.56	20.39	14.23	10.89	15.98	22.87	22.27	23.86	19.94	3.17	23.61	28.02	27.78	22.84	22.17	23.87	15.77	18.86	27.75	29.29	27.79	27.23	29.36	13.08	16.42	17.44	17.71	20.28	22.64	18.4	17.46	21.09	20.83	15.95	16.43	13.99	16.91	11.53	37.52	15.51	25.2	9.2
	15	6.69034	64.95	69.7	52.18	59.86	55.03	48.31	45.62	47.53	46.69	65.02	48.44	49.23	54.48	41.55	3.04	49.29	55.87	55.89	47.95	43.76	45.97	54	45.9	71.35	62.6	56.89	62.31	61.83	35.23	42.18	46.69	44.18	45.78	42.49	44.69	32.42	49.82	44.05	40.39	43.39	42.07	37.7	30.2	65.48	35.97	55.22	17.31
	16	9.98977	65.02	69.73	54.21	64.38	60.01	52.76	46.88	50.16	46.84	65.63	53.18	54.77	56.95	45.01	3.04	55.4	60.7	61.3	50.74	47.93	49.26	54.77	50.91	71.39	64.35	59.79	65.36	63.58	34.99	45.55	48.37	45.63	50.18	46.29	47.89	31.7	51.84	48.23	40.49	45.58	42.25	41.81	32.5	66.26	39.27	58.65	17.16
	17	0	2.03	2.03	2.03	2.03	2.03	2.03	2.03	2.03	2.03	2.03	2.03	2.03	2.03	2.03	2.03	2.03	2.03	2.03	2.03	2.03	2.03	2.03	2.03	2.03	2.03	2.03	2.03	2.03	2.03	2.03	2.03	2.03	2.03	2.03	2.03	2.03	2.03	2.03	2.03	2.03	2.03	2.03	2.03	2.03	2.03	2.03	2.03
	18	1.78198	2.82	3.25	4.72	4.84	4.46	3.82	3.93	2.82	2.29	2.67	3.75	3.4	3.85	4.2	2.51	3.89	4.41	4.06	3.7	3.76	4.11	3.07	3.26	3.65	3.77	3.99	3.95	4.57	3.08	3.38	3.48	3.52	3.76	3.48	3.57	4.28	3.3	3.52	2.86	3.17	2.7	3.24	2.73	4.91	3.24	4.01	2.72
	19	3.56396	32.8	41.13	34.26	38.77	35.16	32.28	27.1	23.67	22.02	27.31	29.23	31.32	31.12	27.09	3	31.72	35.99	34.82	28.62	28.21	29.8	24.14	27.52	41.87	39.45	37.51	38.41	37.72	17.3	24.14	24.59	23.16	28.24	27.14	27.21	21.3	32.55	27.84	22.87	23.65	20.93	22.75	16.09	47.53	21.6	35.69	12.45
	20	5.34594	64.02	69.01	53.02	63.71	56.26	49.17	45.22	46.65	46.22	63.48	50.02	49.58	53.86	40.32	2.93	47.24	57.66	56.75	45.3	45.11	47.84	53.51	47.38	70.54	62.03	57.07	62.14	61.02	34.09	44.1	45.81	42.35	46.97	44.18	42.97	31.59	49.93	46.44	39.63	45.02	41.24	39.27	28.56	65.73	36.24	57.21	17.55
	21	7.10355	64.94	69.71	55.52	64.44	57.67	54.18	48.91	48.81	46.84	66.17	53.38	56.84	56.28	45.43	2.93	54.39	60.41	63.09	52.31	49.63	50.27	54.34	52.21	71.39	65.43	59.19	64.31	64.16	34.78	46.15	49.68	44.25	48.62	46.02	46.44	31.77	53.22	50.18	40.42	48.91	42.15	42.31	33.27	66.02	40.68	56.99	17.44
	22	1.78198	3.52	4.52	7.43	8.1	6.63	4.69	5.49	3.82	3.07	3.18	6.06	4.64	5.22	5.94	2.52	5.68	5.68	5.88	5.44	5.27	5.67	3.42	4.57	4.53	5.26	6.37	5.61	7.05	3.63	4.68	4.55	4.72	5.31	5.26	4.04	7.07	4.23	4.77	3.85	3.98	3.71	6.44	3.43	11.36	4.31	6.44	3.66
	23	3.56396	41.14	46.95	42.43	45.09	41.13	38.51	34.38	32.97	30.04	39.78	35.53	36.25	39.01	33.66	2.85	38.67	41.04	41.98	33.92	34.37	35.04	31.32	33.37	47.3	42.64	41.6	42.94	43.9	24.51	32.4	32.74	30.64	35.42	32.93	32.18	24.01	36.84	33.42	27.08	27.21	26.8	29.22	21.34	50.22	28.72	41.97	12.9
	24	5.32157	64.32	69.06	56.5	64.6	58.54	52.5	48.1	51.17	46.57	65.12	55.16	55.51	55.67	44.84	2.9	54.87	62.31	61.38	49.71	46.52	51.09	54.04	50.79	70.83	65.87	59.81	64.71	62.47	35.68	44.62	49.75	44.98	48.95	46.93	47.6	31.2	50.85	50.2	40.02	47.75	41.63	40.28	31.52	65.79	40.59	58.03	17.85
	25	0	1.98	1.98	1.98	1.98	1.98	1.98	1.98	1.98	1.98	1.98	1.98	1.98	1.98	1.98	1.98	1.98	1.98	1.98	1.98	1.98	1.98	1.98	1.98	1.98	1.98	1.98	1.98	1.98	1.98	1.98	1.98	1.98	1.98	1.98	1.98	1.98	1.98	1.98	1.98	1.98	1.98	1.98	1.98	1.98	1.98	1.98	1.98
	26	0.881083	2.22	2.38	2.77	2.68	2.74	2.48	2.58	2.32	2.17	2.2	2.54	2.47	2.36	2.69	2.14	2.63	2.53	2.41	2.48	2.47	2.58	2.2	2.3	2.3	2.39	2.52	2.45	2.74	2.21	2.36	2.51	2.42	2.38	2.42	2.35	2.68	2.41	2.43	2.29	2.33	2.19	2.61	2.21	2.95	2.43	2.6	2.32
	27	1.76217	3.88	5.29	8.57	9.14	7.85	5.34	5.81	4.3	3.3	3.62	6.76	5.89	6.28	6.22	2.61	6.61	6.68	6.44	6.67	6.15	7.11	3.81	5.07	5.07	6.67	7.76	6.24	8.36	4.28	5.16	5.6	5.37	6.08	6.51	5.44	8.23	5.39	6.31	4.35	4.32	4.07	6.71	3.86	13.85	5.08	7.39	4.19
	28	2.64325	21.07	22.62	27.11	30.08	25.83	23.23	19.78	16.44	13.19	15.89	22.4	22.17	23.2	21.43	2.99	24.14	26.44	26.15	22.64	21.7	23.1	15.71	19.76	23.25	25.93	25.61	24.71	27.35	13.76	17.86	17.71	15.94	21.74	19.96	18.06	17.23	22.44	19.75	14.23	17.01	14.33	19.21	13.23	33.53	18.76	25.3	9.26
	29	3.51229	46.12	50.81	48.42	52.02	47.14	42.46	36.76	38.64	34.2	44.46	41.98	44.57	43.89	37.4	3.08	45.4	48.21	48.06	39.36	38.42	40.92	36.7	38.4	51.76	48.98	47.23	47.64	50.48	27.85	35.21	36.35	34.47	40.19	37.64	37.01	24.91	41.86	38.44	28.3	36.19	29.13	33.69	26.08	53.43	32.81	46.28	13.68
	30	0.881083	2.74	3.24	3.54	3.78	3.75	3.09	3.25	2.87	2.6	2.57	3.39	3.21	3.33	3.58	2.41	3.24	3.11	3.19	3.17	3.26	3.4	2.56	3.02	2.83	3.03	3.45	3.05	3.49	2.69	3.1	3.38	3.2	3.18	3.36	3	3.76	3.32	3.17	2.84	2.87	2.58	3.83	2.63	4.44	3.07	3.38	3.07
	31	1.76217	5.81	8.36	12.34	14.96	14.86	8.67	7.82	6.51	5.15	5.45	10.52	8.52	10.26	10.93	3.05	8.96	9.18	9.08	9.44	8.91	10.68	5.51	8.15	6.86	9.54	11.32	9.66	12.39	6.04	7.76	8.07	7.91	10.48	10.4	7.55	11.24	8.59	9.69	5.77	6.85	5.95	10.47	5.89	18.53	7.95	11.59	5.39
	32	2.6312	25.82	26.79	30.22	33.96	30.43	27.49	23.41	23.5	18.99	22.84	27.39	28.08	29.54	25.12	3.3	28.15	30.25	29.37	27.23	25.81	27.35	20.41	23.41	28.07	29.77	29.28	28.79	31.31	18.3	22.69	21.54	22.55	26.61	23.43	22.88	18.08	25.54	24.25	16.66	21.04	18.39	23.2	17.11	35.27	20.51	29.73	9.73
	33	0	2.3	2.3	2.3	2.3	2.3	2.3	2.3	2.3	2.3	2.3	2.3	2.3	2.3	2.3	2.3	2.3	2.3	2.3	2.3	2.3	2.3	2.3	2.3	2.3	2.3	2.3	2.3	2.3	2.3	2.3	2.3	2.3	2.3	2.3	2.3	2.3	2.3	2.3	2.3	2.3	2.3	2.3	2.3	2.3	2.3	2.3	2.3
	34	0.54719	2.45	2.68	2.68	2.87	2.7	2.62	2.73	2.61	2.47	2.46	2.82	2.69	2.69	2.82	2.33	2.66	2.6	2.61	2.63	2.59	2.72	2.39	2.6	2.51	2.58	2.81	2.54	2.81	2.35	2.65	2.71	2.74	2.67	2.71	2.63	2.76	2.65	2.62	2.58	2.59	2.41	2.9	2.4	2.96	2.61	2.66	2.63
	35	1.09438	3.07	4.51	4.78	4.73	5.39	4.15	4.13	3.26	3.04	2.98	4.34	3.8	4.19	4.82	2.68	3.93	3.89	3.76	4.04	3.97	4.46	2.95	3.46	3.16	3.89	4.81	3.74	4.64	3.11	3.73	4.13	3.83	4.16	4.58	3.97	5.97	4.03	3.99	3.45	3.43	2.96	4.9	3.03	7.62	3.76	4.88	3.59
	36	1.64157	4.82	7.61	10.71	12.52	12.32	7.86	7.47	5.28	4.76	4.47	8.45	7.38	9.5	10.54	3.03	7.58	7.87	7.66	7.8	8.14	9.08	4.63	6.77	5.43	7.99	9.17	7.9	9.9	5.37	6.76	7.43	6.57	9.15	9.28	6.46	10.45	7.49	8.16	4.96	6.19	5.19	10.24	5.22	15.22	7.17	11.4	4.9
	37	2.18128	11	14.63	19.99	22.44	21.49	17.04	15.13	12.01	10.12	10	17.24	15.91	18.07	17.03	3.41	17.05	17.23	17.41	16.77	16.94	17.65	10.8	13.74	13.16	17.12	18.18	16.64	19.4	9.99	13.64	13.89	13.35	16.74	17.28	13.95	14.26	15.05	16	9.37	12.69	10.81	15.66	10.35	24.6	13.49	20.28	6.81
	38	0.54719	3.01	3.75	3.46	3.61	3.88	3.49	3.56	3.24	2.91	2.94	3.42	3.48	3.56	3.94	2.89	3.36	3.23	3.33	3.42	3.34	3.52	3.03	3.37	3.01	3.21	3.43	3.24	3.47	2.96	3.48	3.48	3.41	3.52	3.61	3.35	4.13	3.38	3.53	3.02	3.13	3.03	3.89	2.99	3.94	3.33	3.55	3.25
	39	1.09438	3.93	6.36	6.03	8.15	9.2	5.41	5.64	4.21	4.29	3.76	5.85	5.23	6.54	7.29	3.17	5.01	4.92	4.76	5.25	5.43	5.88	4.03	5.03	4.14	5.51	6.62	5.05	6.9	4.02	5.3	5.67	5.29	6.65	6.68	5.46	8.06	5.6	6.04	4.08	4.56	4.45	7.72	3.95	9.03	4.91	7.02	4.33
	40	1.63409	6.64	9.49	11.97	17.45	17.06	10.55	10.35	7.61	7.34	6.5	11.36	9.53	13.11	12.22	4.03	9.26	8.72	10.04	10.31	10.62	12.03	6.55	8.57	7.17	9.97	12.11	9.79	13.37	7.28	8.46	9.75	9.04	12.41	12.57	8.79	11.95	10.08	11.4	6.46	7.63	7.46	12.85	7.1	17.63	8.95	14.38	5.84
[truncated: 12 more columns]

## Sheet: Simulation results-std
			BAM std(<Sco2>) (%)
	Grain size contrast case #	δ	# 3	# 4	# 5	# 13	# 15	# 16	# 17	# 18	# 19	# 21	# 22a	# 22b	# 25	# 27	# 29	# 32a	# 32b	# 32c	# 34a	# 34b	# 34c	# 36	# 38	# 40	# 42a	# 42b	# 43a	# 43b	# 45	# 46a	# 46b	# 46c	# 46d	# 46e	# 46f	# 46g	# 46h	# 46i	# 46j	# 46k	# 46l	# 46m	# 46n	# 55	# 56	# 58	# 59
	1	0	3.23184	2.65356	3.80251	3.42043	4.86292	3.30639	3.42461	3.32296	2.41676	2.87888	3.53301	3.82039	4.09414	3.26478	0.748992	3.70223	3.29091	2.99284	3.93491	3.294	4.25897	3.18035	4.16016	3.32961	3.67778	2.71465	3.81502	3.66546	3.57549	3.58201	4.10484	4.25657	4.2723	3.36391	3.61079	2.06288	3.86266	3.96628	3.03257	3.80814	3.65617	3.96228	3.07224	2.34468	2.84033	3.80655	1.26498
	2	9.58242	1.0584	0.853298	2.56943	2.67285	3.50685	1.6874	1.85295	1.28329	1.04412	0.984644	1.8052	2.02936	2.54118	2.35602	0.565113	1.41627	1.24	1.38108	1.46143	2.04852	2.05218	0.986743	2.0588	1.1332	2.1778	1.95949	1.81459	2.28353	1.62889	1.85868	1.61584	1.72808	2.22449	2.97362	1.49074	2.27223	1.85321	2.58555	1.55629	1.93067	2.06897	2.58232	1.55549	2.2832	1.66716	2.9442	1.01604
	3	19.1648	0.319818	0.67415	1.05382	1.05544	1.43278	0.745242	0.660733	0.403403	0.405431	0.323593	0.859776	0.572653	0.910712	1.23433	0.437309	0.550602	0.533342	0.561518	0.772298	0.689273	0.877222	0.411529	0.628301	0.403605	0.732946	0.998128	0.774168	0.907529	0.562661	0.623958	0.862005	0.665725	0.95624	1.04369	0.792985	1.71348	0.748953	0.943712	0.496093	0.615573	0.714965	0.998385	0.491364	1.49899	0.585315	1.10572	0.589543
	4	28.7473	0.180225	0.311962	0.339059	0.354456	0.398797	0.278085	0.312791	0.283653	0.232704	0.185684	0.370748	0.322956	0.310059	0.286115	0.160713	0.232125	0.19816	0.278393	0.26109	0.217459	0.353945	0.172316	0.250248	0.230029	0.274342	0.336845	0.298609	0.355538	0.232558	0.270803	0.375031	0.261815	0.320735	0.368597	0.321678	0.341729	0.300322	0.247977	0.320057	0.242452	0.291538	0.340828	0.226601	0.38764	0.24452	0.392602	0.294121
	5	38.1986	0.147042	0.147042	0.147042	0.147042	0.147042	0.147042	0.147042	0.147042	0.147042	0.147042	0.147042	0.147042	0.147042	0.147042	0.147042	0.147042	0.147042	0.147042	0.147042	0.147042	0.147042	0.147042	0.147042	0.147042	0.147042	0.147042	0.147042	0.147042	0.147042	0.147042	0.147042	0.147042	0.147042	0.147042	0.147042	0.147042	0.147042	0.147042	0.147042	0.147042	0.147042	0.147042	0.147042	0.147042	0.147042	0.147042	0.147042
	6	9.58242	0.124005	0.0343814	7.79831	8.27125	6.52276	7.12311	6.84136	4.19762	0.937584	2.17799	7.52457	8.90771	6.42206	6.25809	0.632897	8.59017	8.21056	7.0257	8.87555	9.40788	9.10066	1.48014	8.60294	0.0705432	6.0685	6.8221	6.6237	5.40068	2.7972	8.45906	7.74484	7.1838	8.00188	7.74783	7.8986	1.9248	5.12268	8.71311	0.234787	7.63345	0.708173	8.02042	7.04028	2.33718	4.10477	7.38575	1.67343
	7	19.1648	0.0614804	0.0135146	7.10167	6.8775	5.93196	7.20782	7.52935	3.86854	0.898863	3.65712	9.06615	9.69995	7.27548	5.91827	0.416034	6.97421	7.11781	7.83256	9.25307	8.30797	7.04795	1.8184	8.42302	0.0203836	5.60209	7.18141	7.69118	6.96558	2.71092	7.21263	7.74319	8.07549	8.43389	7.55165	8.63057	2.31385	8.02392	8.0463	0.185414	8.67124	0.435174	7.37937	8.73231	2.75544	6.2107	6.0862	1.45276
	8	28.6162	0.585592	0.259502	7.70623	7.3163	6.25044	6.0332	7.29081	3.24031	1.051	3.79363	8.12187	9.27426	7.05484	4.94911	0.632897	7.66871	7.10205	8.37923	7.92	7.84997	8.08909	2.12447	8.55663	0.26713	5.73115	7.05132	8.05837	7.40352	2.9703	8.07316	8.88547	7.12954	7.88791	7.72184	7.37194	2.00777	6.24446	9.96082	1.00311	9.57995	1.22968	8.05353	7.08095	1.91217	4.41928	6.25338	2.23771
	9	0	0.0328136	0.0117361	6.80683	7.59036	5.68502	5.40487	7.68563	2.14836	0.56363	4.26426	8.88241	8.95204	6.82063	5.66628	0.416034	7.03703	7.28761	8.41783	8.77435	7.77744	8.11668	1.55203	8.67276	0.00968323	6.54191	8.42239	7.56627	6.89234	2.66579	7.83671	7.72549	6.31404	7.77129	7.36391	4.71871	2.33108	8.19112	7.27095	0.187949	6.46916	0.344647	6.70436	8.5453	3.47204	3.96533	7.12896	1.28908
	10	3.34517	5.1155	3.18783	6.50513	4.7804	4.62129	5.10411	6.32806	4.07689	4.40502	6.17152	4.99712	6.70032	5.87887	5.17748	0.707587	4.85166	5.17827	6.23679	5.04719	5.92054	6.16642	6.07867	5.46153	3.39557	4.90696	5.45359	5.38576	6.45318	5.8518	6.06933	5.6631	4.90783	7.02281	6.3044	6.18973	3.63143	6.32731	5.13618	4.44217	5.0474	4.70041	5.1765	4.97569	3.74639	3.98687	5.40502	2.33878
	11	6.69034	0.138445	0.164475	10.0792	6.87167	6.38569	5.79874	7.4301	1.75619	0.433958	4.09567	8.58252	10.4397	6.75274	4.78567	0.740576	6.96895	7.08785	6.03246	6.85951	7.09299	7.31748	1.83325	8.61522	0.0772164	4.83447	6.78323	8.03652	8.66666	2.45025	6.62649	6.73512	6.93729	7.00933	7.69264	6.50679	2.21247	7.30752	8.17126	0.188036	7.67851	0.519934	5.86397	8.18975	5.21939	4.05169	8.17328	1.52427
	12	10.0355	1.47352	2.49416	4.35201	4.23672	2.833	2.85249	3.28217	1.10723	0.999126	1.49803	3.01606	3.13735	2.91161	2.08358	0.614772	3.02388	3.7138	4.21971	4.06729	3.74337	3.55428	1.95051	3.06663	2.45016	3.24781	4.21829	3.87817	4.20419	1.73466	2.23612	2.38413	2.22648	3.05225	2.84192	2.57159	1.90231	2.6962	2.90399	2.48913	2.44906	2.13025	2.76907	1.72567	5.62621	1.07661	3.52412	1.79031
	13	13.3349	0.394021	0.190208	7.07586	5.73562	4.3477	5.94973	4.16716	1.66929	1.50078	5.88419	6.86595	5.31752	5.26824	2.74874	0.416034	5.9834	5.04465	7.13075	6.13328	6.48759	5.9944	0.975943	4.48003	0.0117234	8.39405	7.29486	10.2728	8.63241	4.02166	3.38194	2.96323	4.97388	5.31412	4.49326	2.78413	1.28028	4.59461	5.31965	0.176368	3.60691	1.85142	3.7204	4.729	12.3059	1.51523	6.17261	0.87482
	14	3.34517	0.175151	0.175151	0.175151	0.175151	0.175151	0.175151	0.175151	0.175151	0.175151	0.175151	0.175151	0.175151	0.175151	0.175151	0.175151	0.175151	0.175151	0.175151	0.175151	0.175151	0.175151	0.175151	0.175151	0.175151	0.175151	0.175151	0.175151	0.175151	0.175151	0.175151	0.175151	0.175151	0.175151	0.175151	0.175151	0.175151	0.175151	0.175151	0.175151	0.175151	0.175151	0.175151	0.175151	0.175151	0.175151	0.175151	0.175151
	15	6.69034	0.3184	0.3184	0.3184	0.3184	0.3184	0.3184	0.3184	0.3184	0.3184	0.3184	0.3184	0.3184	0.3184	0.3184	0.3184	0.3184	0.3184	0.3184	0.3184	0.3184	0.3184	0.3184	0.3184	0.3184	0.3184	0.3184	0.3184	0.3184	0.3184	0.3184	0.3184	0.3184	0.3184	0.3184	0.3184	0.3184	0.3184	0.3184	0.3184	0.3184	0.3184	0.3184	0.3184	0.3184	0.3184	0.3184	0.3184
	16	9.98977	0.00900893	0.00632859	8.48534	6.40959	5.60985	6.7509	5.81	1.02338	0.00781962	4.53681	7.27222	7.46737	5.69545	3.11404	0.416034	6.28433	5.85735	7.07187	7.20189	4.44265	7.03606	1.11298	6.95279	0.00907259	6.72756	6.47926	8.17987	7.65325	3.37678	5.54024	6.10176	4.97942	5.76948	6.67208	4.48468	1.7827	7.76503	7.75475	0.192868	4.91353	0.468529	4.44809	6.63751	10.639	2.73991	7.75617	0.919673
	17	0	0.0769023	0.0276685	7.6578	7.05143	5.76144	6.22906	7.62444	3.39026	0.910237	3.65704	7.99849	7.94674	6.97247	6.19246	0.740576	8.54436	7.82418	7.668	7.65092	7.98185	8.08557	1.66697	9.23172	0.0352468	5.45313	5.99986	7.1491	7.23325	2.77955	7.26771	6.62627	7.24272	7.39328	7.38146	7.89003	2.09531	7.59632	8.38847	0.212803	9.38619	0.463205	7.88649	7.70763	2.99144	6.58689	7.57025	1.62417
	18	1.78198	0.10033	0.0363243	7.11011	7.33866	6.05874	7.07958	7.88105	4.07799	0.926394	3.35838	6.8412	8.19144	6.38137	6.30205	0.740576	8.66037	7.91833	7.67959	9.01731	8.04662	7.86644	1.79147	9.46241	0.0312962	5.03807	6.7089	7.99504	5.65076	2.97811	7.79309	7.26243	6.75945	7.22264	6.12716	7.10287	1.79675	6.55646	8.05639	0.206522	8.7181	0.5996	7.03704	8.10229	2.32998	5.58879	5.99056	1.598
	19	3.56396	0.106621	0.106621	0.106621	0.106621	0.106621	0.106621	0.106621	0.106621	0.106621	0.106621	0.106621	0.106621	0.106621	0.106621	0.106621	0.106621	0.106621	0.106621	0.106621	0.106621	0.106621	0.106621	0.106621	0.106621	0.106621	0.106621	0.106621	0.106621	0.106621	0.106621	0.106621	0.106621	0.106621	0.106621	0.106621	0.106621	0.106621	0.106621	0.106621	0.106621	0.106621	0.106621	0.106621	0.106621	0.106621	0.106621	0.106621
	20	5.34594	0.390926	0.359417	1.16068	0.887346	0.805902	0.651966	0.581029	0.435293	0.177487	0.311657	0.700053	0.541838	0.672201	0.709441	0.334841	0.606593	0.706832	0.660559	0.608915	0.61854	0.689472	0.412958	0.554555	0.603938	0.748688	0.749859	0.865255	1.0671	0.570156	0.517708	0.559509	0.722475	0.692621	0.79261	0.586174	0.855851	0.57582	0.59636	0.463595	0.581654	0.633135	0.596467	0.352926	1.11742	0.349509	0.808284	0.451966
	21	7.10355	0.0934961	0.0934961	0.0934961	0.0934961	0.0934961	0.0934961	0.0934961	0.0934961	0.0934961	0.0934961	0.0934961	0.0934961	0.0934961	0.0934961	0.0934961	0.0934961	0.0934961	0.0934961	0.0934961	0.0934961	0.0934961	0.0934961	0.0934961	0.0934961	0.0934961	0.0934961	0.0934961	0.0934961	0.0934961	0.0934961	0.0934961	0.0934961	0.0934961	0.0934961	0.0934961	0.0934961	0.0934961	0.0934961	0.0934961	0.0934961	0.0934961	0.0934961	0.0934961	0.0934961	0.0934961	0.0934961	0.0934961
	22	1.78198	0.145283	0.249764	0.357983	0.346686	0.417371	0.234641	0.339033	0.162865	0.112231	0.202339	0.28623	0.242851	0.196465	0.312421	0.144821	0.282237	0.207793	0.207945	0.242221	0.250751	0.249929	0.175967	0.207793	0.184319	0.205595	0.316574	0.356389	0.426293	0.18173	0.200989	0.265967	0.212637	0.305926	0.328057	0.238923	0.399288	0.273372	0.263909	0.178258	0.178494	0.226338	0.31845	0.126936	0.410514	0.266424	0.365261	0.199234
	23	3.56396	0.680789	0.780532	2.02605	2.19249	2.19601	1.37837	1.18982	0.901418	0.463457	0.581366	1.56483	1.42766	1.54587	1.33211	0.452185	1.19542	1.11474	1.36184	1.4049	1.61111	1.74326	0.83637	1.50712	1.06378	1.49359	1.62888	1.9479	1.99891	1.09983	1.26618	1.48835	1.1416	1.66756	2.12819	1.24263	2.65778	1.32575	1.77156	1.01911	1.13263	1.38262	1.98574	0.980675	2.49284	0.869428	1.80619	1.11805
	24	5.32157	4.50542	3.77012	4.72347	4.41168	5.61288	4.85255	5.27084	4.85423	3.78973	3.5719	4.30099	4.91948	5.71664	4.3656	0.657515	4.61814	4.70459	3.8959	3.97979	5.03013	4.6787	4.03638	5.03606	3.54689	3.9861	4.08234	5.95168	4.27925	4.83241	4.5099	4.84778	3.45155	5.08781	4.80625	5.86748	2.62675	3.71915	5.49641	4.13638	4.96437	4.69397	4.2957	4.48699	2.6897	3.23106	5.05783	2.05838
	25	0	2.69912	2.30431	5.83358	6.89762	5.14797	5.52035	6.14208	4.60588	2.73037	4.50217	6.30971	7.56527	6.26785	5.90223	0.689059	6.29773	6.20809	6.59923	7.37039	7.20869	8.4752	4.60603	6.47658	2.73449	6.15648	5.89716	6.0785	4.965	5.1712	7.40022	6.69919	7.82497	7.43843	7.66463	6.29283	2.59617	5.80688	8.08448	4.76031	7.01928	5.65651	6.3426	5.62858	3.27513	5.01219	6.08809	2.77602
	26	0.881083	0.0182065	0.00353848	9.09917	6.79238	4.61472	6.44021	6.09577	1.13341	0.013932	4.50982	6.72589	7.1997	5.83539	3.63659	0.629596	5.75491	5.97434	6.38363	6.52414	6.21367	6.80312	1.48167	7.65098	0.0125936	5.91213	8.0037	7.20881	7.17641	2.90244	5.56348	5.48031	6.126	5.06445	4.84811	4.68083	1.5402	6.99522	5.89231	0.155019	5.38381	0.415702	3.92353	6.26859	8.6337	2.84184	6.19342	1.51873
	27	1.76217	0.0454475	0.0143075	8.04121	7.5796	4.37749	6.54874	7.0196	2.62524	0.436322	4.00876	7.65031	9.1113	8.14708	4.92023	0.629596	5.40589	7.15932	7.9595	6.52566	6.3166	7.33451	1.71952	7.78879	0.0201308	6.81508	7.45758	7.17997	8.16976	2.58227	7.51589	7.30743	7.24397	7.40445	6.47779	8.05714	1.92533	7.32973	8.2183	0.180353	8.32378	0.377655	6.40062	8.624	4.03194	4.80318	6.28853	1.6165
	28	2.64325	0.080102	0.030053	7.88962	6.7712	5.274	7.00693	8.658	3.61817	0.923431	3.90629	8.6195	10.6216	6.86926	5.37713	0.629596	8.97474	6.65325	8.51364	7.43481	7.28865	7.60568	1.54941	7.86752	0.0315948	6.19724	7.02654	6.55687	7.45853	2.53411	8.24488	8.0344	6.71043	8.52284	6.49428	7.62044	1.94455	6.02862	8.58936	0.18619	8.02454	0.491461	7.62506	8.53833	2.84273	5.40048	7.32997	1.85473
	29	3.51229	4.99204	3.7673	5.72136	4.43398	4.5137	3.57702	4.9292	2.96358	2.99283	3.59882	5.4467	4.83099	5.12857	3.21575	0.600635	3.76319	4.51662	3.71904	4.34768	4.47241	4.82658	3.77679	4.79722	3.89792	4.67353	4.44829	5.13167	4.36821	5.84223	5.02454	4.95906	3.59777	5.75348	5.26625	4.81974	3.47103	4.68855	6.17506	3.36402	5.16273	4.23371	4.36014	3.6262	4.41271	3.12226	5.49933	2.19048
	30	0.881083	0.160655	0.0495702	8.61845	6.79465	6.43121	6.48477	8.27801	3.27132	0.906097	3.5205	8.14153	10.5205	6.2159	6.72134	0.598866	7.66703	7.84754	8.23456	8.48692	8.0146	8.08123	1.43649	8.48457	0.0652982	5.17295	6.9983	8.10174	7.07219	3.25137	8.58847	8.83721	7.24061	7.88015	7.35259	5.70004	2.34233	8.23143	7.9394	0.210072	7.29493	0.56179	6.88637	8.5235	2.37286	5.3911	7.28036	1.45691
	31	1.76217	0.146141	0.0535007	7.21759	6.62995	4.59343	7.81162	8.09117	4.45457	0.916923	2.97623	8.41585	8.99921	6.41141	6.4646	0.598866	8.01867	7.66217	7.84041	9.67329	7.86652	9.05125	1.71175	9.04645	0.0660553	6.94908	6.57967	5.88798	5.93421	3.17158	9.261	7.84283	7.40672	7.08358	7.66104	7.86911	2.22581	5.03322	7.36331	0.273651	7.9498	0.743367	8.1426	8.30529	2.20451	5.1618	7.6527	1.3796
	32	2.6312	0.608475	0.72734	1.80771	2.08711	1.72177	0.955855	1.0489	0.681258	0.376325	0.527978	1.45697	0.986938	1.06976	1.25433	0.450425	1.25594	1.26182	1.24551	0.970142	1.23103	1.16141	0.600283	1.10963	0.721089	1.33648	1.35386	1.64452	1.64595	0.761749	0.95074	0.925798	1.06249	1.09012	1.46744	0.941632	1.83365	1.05991	1.45745	0.917213	1.01491	0.959607	1.69066	0.674031	2.62939	0.794503	1.75377	0.743899
	33	0	3.57049	2.79273	6.45999	4.88596	4.95319	6.3262	6.61872	5.10197	3.16917	4.84481	6.27724	6.96829	5.8031	5.51932	0.625191	6.53868	7.21512	7.54337	7.73346	6.28072	6.74906	4.66154	7.23145	2.64083	5.76315	5.49502	5.77495	5.85716	5.8715	7.17122	5.4937	5.82382	6.57797	5.93459	6.7165	3.1305	6.72766	7.31243	3.24027	6.73626	5.31492	6.34005	5.19004	3.26841	5.65011	6.11272	2.72751
	34	0.54719	0.436909	0.338859	7.92421	7.45481	5.58261	7.53898	7.14922	4.49688	1.07448	2.91665	7.49956	9.0215	6.32435	6.81799	0.631453	7.91092	6.27578	7.78831	8.86485	8.73551	9.06446	1.9009	7.87175	0.21464	3.90868	5.83376	5.65273	6.02299	3.10563	8.13185	6.10198	7.2609	7.48933	6.5556	7.03436	2.18388	8.35028	8.25227	0.566276	7.69161	1.15496	9.51412	7.59684	2.78199	5.21688	6.2296	2.27829
	35	1.09438	0.299413	0.446179	0.594891	0.602967	0.790961	0.364855	0.452915	0.335261	0.175767	0.262834	0.462421	0.369477	0.546665	0.627877	0.254598	0.344468	0.394725	0.391942	0.345278	0.400703	0.460064	0.257413	0.450522	0.318279	0.405176	0.601003	0.511457	0.689665	0.359204	0.450263	0.586055	0.416026	0.519961	0.530477	0.420681	0.833704	0.53458	0.464114	0.33705	0.365824	0.477176	0.728031	0.297235	0.828845	0.382532	0.648443	0.462827
	36	1.64157	1.7581	1.20055	2.44653	3.06153	3.48718	2.14268	1.79118	1.75054	0.879956	1.21432	2.2122	2.10109	3.03669	2.46428	0.612743	2.02795	1.63718	1.78855	2.15011	2.19301	2.30742	1.53458	2.56574	1.3218	1.91325	2.37064	2.38606	2.45836	1.61609	2.41118	2.30364	1.98951	2.02286	2.32285	1.88253	2.04801	2.79678	2.97808	1.48249	2.43706	1.99518	2.99884	1.42032	2.64061	2.12267	2.52243	0.992194
	37	2.18128	3.45137	3.30806	5.2162	4.04387	4.89619	5.5733	5.17487	4.37022	3.16562	5.0293	4.91457	5.24499	4.44722	5.15986	0.788962	5.21629	4.44873	5.6721	5.23072	5.24079	5.11	4.73145	5.05162	3.5852	3.90058	3.81892	5.11572	4.17631	4.63688	5.33126	5.12591	4.65797	4.67986	5.42778	4.5784	1.98477	4.72256	5.60922	3.76864	5.34361	4.72066	5.16012	3.61782	2.47906	3.35178	4.41286	2.56081
	38	0.54719	0.298502	0.57884	0.387655	0.535973	0.945052	0.555658	0.437563	0.401575	0.394363	0.282829	0.386167	0.379528	0.563626	0.739207	0.331298	0.455177	0.400538	0.389385	0.504524	0.413303	0.437366	0.455262	0.465552	0.289091	0.436122	0.509873	0.498589	0.657401	0.34717	0.512542	0.548025	0.424698	0.465277	0.577283	0.51021	0.968316	0.426552	0.606959	0.398542	0.445631	0.495924	0.671393	0.419294	0.636591	0.414243	0.659933	0.417635
	39	1.09438	0.585679	0.943807	1.33367	1.44623	2.51963	1.05502	0.926964	0.63991	0.789942	0.602547	1.35187	1.00647	1.77457	1.71806	0.460169	0.932572	1.09109	0.828093	0.912429	1.10872	1.12475	0.67219	1.26909	0.581024	1.06518	1.23016	1.05237	1.486	0.947493	1.10889	1.59816	1.23843	1.39086	1.68559	1.12763	1.36419	1.53529	1.25839	0.798988	0.920672	1.2744	1.96908	0.855091	2.10959	0.998617	2.12012	0.703806
	40	1.63409	1.69045	1.48507	2.61596	2.83973	3.40127	2.67155	2.68693	1.58283	1.58154	1.43967	2.91678	2.06261	3.41695	3.22228	0.987641	1.93707	1.8338	2.38778	1.87307	2.48069	3.223	1.48004	2.38493	1.48377	2.30545	2.26961	2.30334	2.34476	2.25688	2.49412	2.7005	1.91547	3.03122	3.55363	1.91718	1.85398	2.77817	2.85072	1.78422	2.4219	2.91771	3.13138	2.18661	2.30094	2.13195	3.29139	0.941547
[truncated: 12 more columns]

## Sheet: 270 grain size contrast cases
	Grain size contrast case #	Matrix	Lamina	μ_Matrix (lnD)	σ_Matrix (lnD)	μ_Lamina (lnD)	σ_Lamina (lnD)	δ		μ_Matrix (lnPth)	σ_Matrix (lnPth)	μ_Lamina (lnPth)	σ_Lamina (lnPth)		m_Matrix (Pth)(kPa)	sd_Matrix (Pth)(kPa)	m_Lamina (Pth)(kPa)	sd_Lamina (Pth)(kPa)		Interfacial_tension (N/m)		BAM #5 mean <Sco2> (%)		Case selection criteria
	1	EWUCSa	EWUCSa	-0.174353	0.0723353	-0.174353	0.0723353	0		-0.541039	0.0723353	-0.541039	0.0723353		0.583668	0.0422751	0.583668	0.0422751		0.03		2.8052		Matrix grain size equal to or greater than lamina grain size
	2	EWUCSa	EWLCSa	-0.174353	0.0723353	-0.527633	0.0723353	4.88391		-0.541039	0.0723353	-0.18776	0.0723353		0.583668	0.0422751	0.830985	0.0601883				18.8976		Matrix and lamina have the same sorting
	3	EWUCSa	EWUMSa	-0.174353	0.0723353	-0.867501	0.0723353	9.58242		-0.541039	0.0723353	0.152108	0.0723353		0.583668	0.0422751	1.16734	0.0845502				29.8253
	4	EWUCSa	EWLMSa	-0.174353	0.0723353	-1.21402	0.0723353	14.3729		-0.541039	0.0723353	0.49863	0.0723353		0.583668	0.0422751	1.65078	0.119566				31.0655
	5	EWUCSa	EWUFSa	-0.174353	0.0723353	-1.56065	0.0723353	19.1648		-0.541039	0.0723353	0.845255	0.0723353		0.583668	0.0422751	2.33467	0.1691				39.445
	6	EWUCSa	EWLFSa	-0.174353	0.0723353	-1.90381	0.0723353	23.9089		-0.541039	0.0723353	1.18842	0.0723353		0.583668	0.0422751	3.29048	0.238329				44.2861
	7	EWUCSa	EWUVFSa	-0.174353	0.0723353	-2.25379	0.0723353	28.7473		-0.541039	0.0723353	1.5384	0.0723353		0.583668	0.0422751	4.66934	0.338201				42.8484
	8	EWUCSa	EWLVFSa	-0.174353	0.0723353	-2.60369	0.0723353	33.5844		-0.541039	0.0723353	1.8883	0.0723353		0.583668	0.0422751	6.62542	0.479879				54.1336
	9	EWUCSa	EWUCSi	-0.174353	0.0723353	-2.93746	0.0723353	38.1986		-0.541039	0.0723353	2.22207	0.0723353		0.583668	0.0422751	9.25058	0.67002				50.3493
	10	EWLCSa	EWLCSa	-0.527633	0.0723353	-0.527633	0.0723353	0		-0.18776	0.0723353	-0.18776	0.0723353		0.830985	0.0601883	0.830985	0.0601883				2.4696
	11	EWLCSa	EWUMSa	-0.527633	0.0723353	-0.867501	0.0723353	4.69851		-0.18776	0.0723353	0.152108	0.0723353		0.830985	0.0601883	1.16734	0.0845502				17.7961
	12	EWLCSa	EWLMSa	-0.527633	0.0723353	-1.21402	0.0723353	9.48901		-0.18776	0.0723353	0.49863	0.0723353		0.830985	0.0601883	1.65078	0.119566				27.6266
	13	EWLCSa	EWUFSa	-0.527633	0.0723353	-1.56065	0.0723353	14.2809		-0.18776	0.0723353	0.845255	0.0723353		0.830985	0.0601883	2.33467	0.1691				33.7192
	14	EWLCSa	EWLFSa	-0.527633	0.0723353	-1.90381	0.0723353	19.025		-0.18776	0.0723353	1.18842	0.0723353		0.830985	0.0601883	3.29048	0.238329				39.2223
	15	EWLCSa	EWUVFSa	-0.527633	0.0723353	-2.25379	0.0723353	23.8633		-0.18776	0.0723353	1.5384	0.0723353		0.830985	0.0601883	4.66934	0.338201				46.3731
	16	EWLCSa	EWLVFSa	-0.527633	0.0723353	-2.60369	0.0723353	28.7005		-0.18776	0.0723353	1.8883	0.0723353		0.830985	0.0601883	6.62542	0.479879				46.7126
	17	EWLCSa	EWUCSi	-0.527633	0.0723353	-2.93746	0.0723353	33.3147		-0.18776	0.0723353	2.22207	0.0723353		0.830985	0.0601883	9.25058	0.67002				48.4791
	18	EWUMSa	EWUMSa	-0.867501	0.0723353	-0.867501	0.0723353	0		0.152108	0.0723353	0.152108	0.0723353		1.16734	0.0845502	1.16734	0.0845502				2.2748
	19	EWUMSa	EWLMSa	-0.867501	0.0723353	-1.21402	0.0723353	4.7905		0.152108	0.0723353	0.49863	0.0723353		1.16734	0.0845502	1.65078	0.119566				24.9863
	20	EWUMSa	EWUFSa	-0.867501	0.0723353	-1.56065	0.0723353	9.58242		0.152108	0.0723353	0.845255	0.0723353		1.16734	0.0845502	2.33467	0.1691				38.5748
	21	EWUMSa	EWLFSa	-0.867501	0.0723353	-1.90381	0.0723353	14.3265		0.152108	0.0723353	1.18842	0.0723353		1.16734	0.0845502	3.29048	0.238329				44.2727
	22	EWUMSa	EWUVFSa	-0.867501	0.0723353	-2.25379	0.0723353	19.1648		0.152108	0.0723353	1.5384	0.0723353		1.16734	0.0845502	4.66934	0.338201				47.4572
	23	EWUMSa	EWLVFSa	-0.867501	0.0723353	-2.60369	0.0723353	24.002		0.152108	0.0723353	1.8883	0.0723353		1.16734	0.0845502	6.62542	0.479879				49.438
	24	EWUMSa	EWUCSi	-0.867501	0.0723353	-2.93746	0.0723353	28.6162		0.152108	0.0723353	2.22207	0.0723353		1.16734	0.0845502	9.25058	0.67002				54.0105
	25	EWLMSa	EWLMSa	-1.21402	0.0723353	-1.21402	0.0723353	0		0.49863	0.0723353	0.49863	0.0723353		1.65078	0.119566	1.65078	0.119566				2.1077
	26	EWLMSa	EWUFSa	-1.21402	0.0723353	-1.56065	0.0723353	4.79191		0.49863	0.0723353	0.845255	0.0723353		1.65078	0.119566	2.33467	0.1691				35.0904
	27	EWLMSa	EWLFSa	-1.21402	0.0723353	-1.90381	0.0723353	9.53595		0.49863	0.0723353	1.18842	0.0723353		1.65078	0.119566	3.29048	0.238329				45.8248
	28	EWLMSa	EWUVFSa	-1.21402	0.0723353	-2.25379	0.0723353	14.3743		0.49863	0.0723353	1.5384	0.0723353		1.65078	0.119566	4.66934	0.338201				46.3092
	29	EWLMSa	EWLVFSa	-1.21402	0.0723353	-2.60369	0.0723353	19.2115		0.49863	0.0723353	1.8883	0.0723353		1.65078	0.119566	6.62542	0.479879				50.1313
	30	EWLMSa	EWUCSi	-1.21402	0.0723353	-2.93746	0.0723353	23.8257		0.49863	0.0723353	2.22207	0.0723353		1.65078	0.119566	9.25058	0.67002				56.4233
	31	EWUFSa	EWUFSa	-1.56065	0.0723353	-1.56065	0.0723353	0		0.845255	0.0723353	0.845255	0.0723353		2.33467	0.1691	2.33467	0.1691				1.9983
	32	EWUFSa	EWLFSa	-1.56065	0.0723353	-1.90381	0.0723353	4.74403		0.845255	0.0723353	1.18842	0.0723353		2.33467	0.1691	3.29048	0.238329				34.7384
	33	EWUFSa	EWUVFSa	-1.56065	0.0723353	-2.25379	0.0723353	9.58242		0.845255	0.0723353	1.5384	0.0723353		2.33467	0.1691	4.66934	0.338201				46.8912
	34	EWUFSa	EWLVFSa	-1.56065	0.0723353	-2.60369	0.0723353	14.4195		0.845255	0.0723353	1.8883	0.0723353		2.33467	0.1691	6.62542	0.479879				47.5443
	35	EWUFSa	EWUCSi	-1.56065	0.0723353	-2.93746	0.0723353	19.0338		0.845255	0.0723353	2.22207	0.0723353		2.33467	0.1691	9.25058	0.67002				52.8063
	36	EWLFSa	EWLFSa	-1.90381	0.0723353	-1.90381	0.0723353	0		1.18842	0.0723353	1.18842	0.0723353		3.29048	0.238329	3.29048	0.238329				1.9648
	37	EWLFSa	EWUVFSa	-1.90381	0.0723353	-2.25379	0.0723353	4.83838		1.18842	0.0723353	1.5384	0.0723353		3.29048	0.238329	4.66934	0.338201				43.9247
	38	EWLFSa	EWLVFSa	-1.90381	0.0723353	-2.60369	0.0723353	9.67551		1.18842	0.0723353	1.8883	0.0723353		3.29048	0.238329	6.62542	0.479879				51.3262
	39	EWLFSa	EWUCSi	-1.90381	0.0723353	-2.93746	0.0723353	14.2898		1.18842	0.0723353	2.22207	0.0723353		3.29048	0.238329	9.25058	0.67002				51.3373
	40	EWUVFSa	EWUVFSa	-2.25379	0.0723353	-2.25379	0.0723353	0		1.5384	0.0723353	1.5384	0.0723353		4.66934	0.338201	4.66934	0.338201				1.9444
	41	EWUVFSa	EWLVFSa	-2.25379	0.0723353	-2.60369	0.0723353	4.83713		1.5384	0.0723353	1.8883	0.0723353		4.66934	0.338201	6.62542	0.479879				48.2498
	42	EWUVFSa	EWUCSi	-2.25379	0.0723353	-2.93746	0.0723353	9.45138		1.5384	0.0723353	2.22207	0.0723353		4.66934	0.338201	9.25058	0.67002				50.3965
	43	EWLVFSa	EWLVFSa	-2.60369	0.0723353	-2.60369	0.0723353	0		1.8883	0.0723353	1.8883	0.0723353		6.62542	0.479879	6.62542	0.479879				2.0432
	44	EWLVFSa	EWUCSi	-2.60369	0.0723353	-2.93746	0.0723353	4.61425		1.8883	0.0723353	2.22207	0.0723353		6.62542	0.479879	9.25058	0.67002				50.0989
	45	EWUCSi	EWUCSi	-2.93746	0.0723353	-2.93746	0.0723353	0		2.22207	0.0723353	2.22207	0.0723353		9.25058	0.67002	9.25058	0.67002				2.0678
	46	VWUCSa	VWUCSa	-0.174353	0.207208	-0.174353	0.207208	0		-0.541039	0.207208	-0.541039	0.207208		0.594775	0.124577	0.594775	0.124577				2.248
	47	VWUCSa	VWLCSa	-0.174353	0.207208	-0.527633	0.207208	1.70495		-0.541039	0.207208	-0.18776	0.207208		0.594775	0.124577	0.846799	0.177364				3.2793
	48	VWUCSa	VWUMSa	-0.174353	0.207208	-0.867501	0.207208	3.34517		-0.541039	0.207208	0.152108	0.207208		0.594775	0.124577	1.18955	0.249154				17.9741
	49	VWUCSa	VWLMSa	-0.174353	0.207208	-1.21402	0.207208	5.01751		-0.541039	0.207208	0.49863	0.207208		0.594775	0.124577	1.68219	0.352339				39.4229
	50	VWUCSa	VWUFSa	-0.174353	0.207208	-1.56065	0.207208	6.69034		-0.541039	0.207208	0.845255	0.207208		0.594775	0.124577	2.3791	0.498308				46.8931
	51	VWUCSa	VWLFSa	-0.174353	0.207208	-1.90381	0.207208	8.34646		-0.541039	0.207208	1.18842	0.207208		0.594775	0.124577	3.3531	0.702314				52.9779
	52	VWUCSa	VWUVFSa	-0.174353	0.207208	-2.25379	0.207208	10.0355		-0.541039	0.207208	1.5384	0.207208		0.594775	0.124577	4.7582	0.996617				53.8752
	53	VWUCSa	VWLVFSa	-0.174353	0.207208	-2.60369	0.207208	11.7241		-0.541039	0.207208	1.8883	0.207208		0.594775	0.124577	6.7515	1.41412				54.7047
	54	VWUCSa	VWUCSi	-0.174353	0.207208	-2.93746	0.207208	13.3349		-0.541039	0.207208	2.22207	0.207208		0.594775	0.124577	9.42663	1.97443				59.1565
	55	VWLCSa	VWLCSa	-0.527633	0.207208	-0.527633	0.207208	0		-0.18776	0.207208	-0.18776	0.207208		0.846799	0.177364	0.846799	0.177364				2.0095
	56	VWLCSa	VWUMSa	-0.527633	0.207208	-0.867501	0.207208	1.64022		-0.18776	0.207208	0.152108	0.207208		0.846799	0.177364	1.18955	0.249154				3.5958
	57	VWLCSa	VWLMSa	-0.527633	0.207208	-1.21402	0.207208	3.31256		-0.18776	0.207208	0.49863	0.207208		0.846799	0.177364	1.68219	0.352339				21.3999
	58	VWLCSa	VWUFSa	-0.527633	0.207208	-1.56065	0.207208	4.9854		-0.18776	0.207208	0.845255	0.207208		0.846799	0.177364	2.3791	0.498308				46.6323
	59	VWLCSa	VWLFSa	-0.527633	0.207208	-1.90381	0.207208	6.64151		-0.18776	0.207208	1.18842	0.207208		0.846799	0.177364	3.3531	0.702314				50.1755
	60	VWLCSa	VWUVFSa	-0.527633	0.207208	-2.25379	0.207208	8.33057		-0.18776	0.207208	1.5384	0.207208		0.846799	0.177364	4.7582	0.996617				52.8302
	61	VWLCSa	VWLVFSa	-0.527633	0.207208	-2.60369	0.207208	10.0192		-0.18776	0.207208	1.8883	0.207208		0.846799	0.177364	6.7515	1.41412				56.5151
	62	VWLCSa	VWUCSi	-0.527633	0.207208	-2.93746	0.207208	11.63		-0.18776	0.207208	2.22207	0.207208		0.846799	0.177364	9.42663	1.97443				55.0902
	63	VWUMSa	VWUMSa	-0.867501	0.207208	-0.867501	0.207208	0		0.152108	0.207208	0.152108	0.207208		1.18955	0.249154	1.18955	0.249154				1.9975
	64	VWUMSa	VWLMSa	-0.867501	0.207208	-1.21402	0.207208	1.67234		0.152108	0.207208	0.49863	0.207208		1.18955	0.249154	1.68219	0.352339				4.215
	65	VWUMSa	VWUFSa	-0.867501	0.207208	-1.56065	0.207208	3.34517		0.152108	0.207208	0.845255	0.207208		1.18955	0.249154	2.3791	0.498308				28.8852
	66	VWUMSa	VWLFSa	-0.867501	0.207208	-1.90381	0.207208	5.00129		0.152108	0.207208	1.18842	0.207208		1.18955	0.249154	3.3531	0.702314				47.4585
	67	VWUMSa	VWUVFSa	-0.867501	0.207208	-2.25379	0.207208	6.69034		0.152108	0.207208	1.5384	0.207208		1.18955	0.249154	4.7582	0.996617				56.7266
	68	VWUMSa	VWLVFSa	-0.867501	0.207208	-2.60369	0.207208	8.37896		0.152108	0.207208	1.8883	0.207208		1.18955	0.249154	6.7515	1.41412				52.1689
	69	VWUMSa	VWUCSi	-0.867501	0.207208	-2.93746	0.207208	9.98977		0.152108	0.207208	2.22207	0.207208		1.18955	0.249154	9.42663	1.97443				57.4996
	70	VWLMSa	VWLMSa	-1.21402	0.207208	-1.21402	0.207208	0		0.49863	0.207208	0.49863	0.207208		1.68219	0.352339	1.68219	0.352339				1.9311
	71	VWLMSa	VWUFSa	-1.21402	0.207208	-1.56065	0.207208	1.67283		0.49863	0.207208	0.845255	0.207208		1.68219	0.352339	2.3791	0.498308				4.8427
	72	VWLMSa	VWLFSa	-1.21402	0.207208	-1.90381	0.207208	3.32895		0.49863	0.207208	1.18842	0.207208		1.68219	0.352339	3.3531	0.702314				29.2059
	73	VWLMSa	VWUVFSa	-1.21402	0.207208	-2.25379	0.207208	5.018		0.49863	0.207208	1.5384	0.207208		1.68219	0.352339	4.7582	0.996617				54.4834
	74	VWLMSa	VWLVFSa	-1.21402	0.207208	-2.60369	0.207208	6.70662		0.49863	0.207208	1.8883	0.207208		1.68219	0.352339	6.7515	1.41412				53.9868
	75	VWLMSa	VWUCSi	-1.21402	0.207208	-2.93746	0.207208	8.31743		0.49863	0.207208	2.22207	0.207208		1.68219	0.352339	9.42663	1.97443				57.5115
	76	VWUFSa	VWUFSa	-1.56065	0.207208	-1.56065	0.207208	0		0.845255	0.207208	0.845255	0.207208		2.3791	0.498308	2.3791	0.498308				1.9965
	77	VWUFSa	VWLFSa	-1.56065	0.207208	-1.90381	0.207208	1.65612		0.845255	0.207208	1.18842	0.207208		2.3791	0.498308	3.3531	0.702314				6.0242
	78	VWUFSa	VWUVFSa	-1.56065	0.207208	-2.25379	0.207208	3.34517		0.845255	0.207208	1.5384	0.207208		2.3791	0.498308	4.7582	0.996617				34.1833
	79	VWUFSa	VWLVFSa	-1.56065	0.207208	-2.60369	0.207208	5.03379		0.845255	0.207208	1.8883	0.207208		2.3791	0.498308	6.7515	1.41412				54.9805
	80	VWUFSa	VWUCSi	-1.56065	0.207208	-2.93746	0.207208	6.6446		0.845255	0.207208	2.22207	0.207208		2.3791	0.498308	9.42663	1.97443				57.6971
	81	VWLFSa	VWLFSa	-1.90381	0.207208	-1.90381	0.207208	0		1.18842	0.207208	1.18842	0.207208		3.3531	0.702314	3.3531	0.702314				2.1116
	82	VWLFSa	VWUVFSa	-1.90381	0.207208	-2.25379	0.207208	1.68905		1.18842	0.207208	1.5384	0.207208		3.3531	0.702314	4.7582	0.996617				7.1398
	83	VWLFSa	VWLVFSa	-1.90381	0.207208	-2.60369	0.207208	3.37767		1.18842	0.207208	1.8883	0.207208		3.3531	0.702314	6.7515	1.41412				34.1699
	84	VWLFSa	VWUCSi	-1.90381	0.207208	-2.93746	0.207208	4.98848		1.18842	0.207208	2.22207	0.207208		3.3531	0.702314	9.42663	1.97443				58.4596
	85	VWUVFSa	VWUVFSa	-2.25379	0.207208	-2.25379	0.207208	0		1.5384	0.207208	1.5384	0.207208		4.7582	0.996617	4.7582	0.996617				2.2582
	86	VWUVFSa	VWLVFSa	-2.25379	0.207208	-2.60369	0.207208	1.68862		1.5384	0.207208	1.8883	0.207208		4.7582	0.996617	6.7515	1.41412				8.8696
	87	VWUVFSa	VWUCSi	-2.25379	0.207208	-2.93746	0.207208	3.29943		1.5384	0.207208	2.22207	0.207208		4.7582	0.996617	9.42663	1.97443				34.3537
	88	VWLVFSa	VWLVFSa	-2.60369	0.207208	-2.60369	0.207208	0		1.8883	0.207208	1.8883	0.207208		6.7515	1.41412	6.7515	1.41412				2.5271
	89	VWLVFSa	VWUCSi	-2.60369	0.207208	-2.93746	0.207208	1.61081		1.8883	0.207208	2.22207	0.207208		6.7515	1.41412	9.42663	1.97443				8.4241
	90	VWUCSi	VWUCSi	-2.93746	0.207208	-2.93746	0.207208	0		2.22207	0.207208	2.22207	0.207208		9.42663	1.97443	9.42663	1.97443				2.8672
	91	WUCSa	WUCSa	-0.174353	0.388976	-0.174353	0.388976	0		-0.541039	0.388976	-0.541039	0.388976		0.627891	0.253771	0.627891	0.253771				2.049
	92	WUCSa	WLCSa	-0.174353	0.388976	-0.527633	0.388976	0.908229		-0.541039	0.388976	-0.18776	0.388976		0.627891	0.253771	0.893947	0.361301				2.3526
	93	WUCSa	WUMSa	-0.174353	0.388976	-0.867501	0.388976	1.78198		-0.541039	0.388976	0.152108	0.388976		0.627891	0.253771	1.25578	0.507542				5.2324
	94	WUCSa	WLMSa	-0.174353	0.388976	-1.21402	0.388976	2.67284		-0.541039	0.388976	0.49863	0.388976		0.627891	0.253771	1.77585	0.717736				16.8818
	95	WUCSa	WUFSa	-0.174353	0.388976	-1.56065	0.388976	3.56396		-0.541039	0.388976	0.845255	0.388976		0.627891	0.253771	2.51157	1.01508				31.7768
	96	WUCSa	WLFSa	-0.174353	0.388976	-1.90381	0.388976	4.44618		-0.541039	0.388976	1.18842	0.388976		0.627891	0.253771	3.53979	1.43065				51.3715
	97	WUCSa	WUVFSa	-0.174353	0.388976	-2.25379	0.388976	5.34594		-0.541039	0.388976	1.5384	0.388976		0.627891	0.253771	5.02313	2.03017				56.3881
	98	WUCSa	WLVFSa	-0.174353	0.388976	-2.60369	0.388976	6.24547		-0.541039	0.388976	1.8883	0.388976		0.627891	0.253771	7.12741	2.88064				52.6656
	99	WUCSa	WUCSi	-0.174353	0.388976	-2.93746	0.388976	7.10355		-0.541039	0.388976	2.22207	0.388976		0.627891	0.253771	9.95148	4.02203				56.5065
	100	WLCSa	WLCSa	-0.527633	0.388976	-0.527633	0.388976	0		-0.18776	0.388976	-0.18776	0.388976		0.893947	0.361301	0.893947	0.361301				1.9353
	101	WLCSa	WUMSa	-0.527633	0.388976	-0.867501	0.388976	0.87375		-0.18776	0.388976	0.152108	0.388976		0.893947	0.361301	1.25578	0.507542				2.3959
	102	WLCSa	WLMSa	-0.527633	0.388976	-1.21402	0.388976	1.76461		-0.18776	0.388976	0.49863	0.388976		0.893947	0.361301	1.77585	0.717736				6.4444
	103	WLCSa	WUFSa	-0.527633	0.388976	-1.56065	0.388976	2.65573		-0.18776	0.388976	0.845255	0.388976		0.893947	0.361301	2.51157	1.01508				19.06
	104	WLCSa	WLFSa	-0.527633	0.388976	-1.90381	0.388976	3.53795		-0.18776	0.388976	1.18842	0.388976		0.893947	0.361301	3.53979	1.43065				35.6364
	105	WLCSa	WUVFSa	-0.527633	0.388976	-2.25379	0.388976	4.43771		-0.18776	0.388976	1.5384	0.388976		0.893947	0.361301	5.02313	2.03017				54.3407
	106	WLCSa	WLVFSa	-0.527633	0.388976	-2.60369	0.388976	5.33724		-0.18776	0.388976	1.8883	0.388976		0.893947	0.361301	7.12741	2.88064				55.4304
	107	WLCSa	WUCSi	-0.527633	0.388976	-2.93746	0.388976	6.19532		-0.18776	0.388976	2.22207	0.388976		0.893947	0.361301	9.95148	4.02203				58.0407
	108	WUMSa	WUMSa	-0.867501	0.388976	-0.867501	0.388976	0		0.152108	0.388976	0.152108	0.388976		1.25578	0.507542	1.25578	0.507542				1.9851
	109	WUMSa	WLMSa	-0.867501	0.388976	-1.21402	0.388976	0.890859		0.152108	0.388976	0.49863	0.388976		1.25578	0.507542	1.77585	0.717736				2.6449
	110	WUMSa	WUFSa	-0.867501	0.388976	-1.56065	0.388976	1.78198		0.152108	0.388976	0.845255	0.388976		1.25578	0.507542	2.51157	1.01508				7.4705
	111	WUMSa	WLFSa	-0.867501	0.388976	-1.90381	0.388976	2.6642		0.152108	0.388976	1.18842	0.388976		1.25578	0.507542	3.53979	1.43065				21.8359
	112	WUMSa	WUVFSa	-0.867501	0.388976	-2.25379	0.388976	3.56396		0.152108	0.388976	1.5384	0.388976		1.25578	0.507542	5.02313	2.03017				42.6217
	113	WUMSa	WLVFSa	-0.867501	0.388976	-2.60369	0.388976	4.46349		0.152108	0.388976	1.8883	0.388976		1.25578	0.507542	7.12741	2.88064				51.1123
	114	WUMSa	WUCSi	-0.867501	0.388976	-2.93746	0.388976	5.32157		0.152108	0.388976	2.22207	0.388976		1.25578	0.507542	9.95148	4.02203				57.1137
	115	WLMSa	WLMSa	-1.21402	0.388976	-1.21402	0.388976	0		0.49863	0.388976	0.49863	0.388976		1.77585	0.717736	1.77585	0.717736				1.941
	116	WLMSa	WUFSa	-1.21402	0.388976	-1.56065	0.388976	0.891121		0.49863	0.388976	0.845255	0.388976		1.77585	0.717736	2.51157	1.01508				3.065
	117	WLMSa	WLFSa	-1.21402	0.388976	-1.90381	0.388976	1.77334		0.49863	0.388976	1.18842	0.388976		1.77585	0.717736	3.53979	1.43065				9.2659
	118	WLMSa	WUVFSa	-1.21402	0.388976	-2.25379	0.388976	2.6731		0.49863	0.388976	1.5384	0.388976		1.77585	0.717736	5.02313	2.03017				26.3345
	119	WLMSa	WLVFSa	-1.21402	0.388976	-2.60369	0.388976	3.57263		0.49863	0.388976	1.8883	0.388976		1.77585	0.717736	7.12741	2.88064				43.7329
	120	WLMSa	WUCSi	-1.21402	0.388976	-2.93746	0.388976	4.43071		0.49863	0.388976	2.22207	0.388976		1.77585	0.717736	9.95148	4.02203				54.1276
	121	WUFSa	WUFSa	-1.56065	0.388976	-1.56065	0.388976	0		0.845255	0.388976	0.845255	0.388976		2.51157	1.01508	2.51157	1.01508				2.1251
	122	WUFSa	WLFSa	-1.56065	0.388976	-1.90381	0.388976	0.882217		0.845255	0.388976	1.18842	0.388976		2.51157	1.01508	3.53979	1.43065				3.3027
	123	WUFSa	WUVFSa	-1.56065	0.388976	-2.25379	0.388976	1.78198		0.845255	0.388976	1.5384	0.388976		2.51157	1.01508	5.02313	2.03017				10.6572
	124	WUFSa	WLVFSa	-1.56065	0.388976	-2.60369	0.388976	2.68151		0.845255	0.388976	1.8883	0.388976		2.51157	1.01508	7.12741	2.88064				27.454
	125	WUFSa	WUCSi	-1.56065	0.388976	-2.93746	0.388976	3.53959		0.845255	0.388976	2.22207	0.388976		2.51157	1.01508	9.95148	4.02203				44.0518
	126	WLFSa	WLFSa	-1.90381	0.388976	-1.90381	0.388976	0		1.18842	0.388976	1.18842	0.388976		3.53979	1.43065	3.53979	1.43065				2.4442
	127	WLFSa	WUVFSa	-1.90381	0.388976	-2.25379	0.388976	0.899763		1.18842	0.388976	1.5384	0.388976		3.53979	1.43065	5.02313	2.03017				3.6597
	128	WLFSa	WLVFSa	-1.90381	0.388976	-2.60369	0.388976	1.79929		1.18842	0.388976	1.8883	0.388976		3.53979	1.43065	7.12741	2.88064				13.2598
	129	WLFSa	WUCSi	-1.90381	0.388976	-2.93746	0.388976	2.65737		1.18842	0.388976	2.22207	0.388976		3.53979	1.43065	9.95148	4.02203				29.2747
	130	WUVFSa	WUVFSa	-2.25379	0.388976	-2.25379	0.388976	0		1.5384	0.388976	1.5384	0.388976		5.02313	2.03017	5.02313	2.03017				2.7371
	131	WUVFSa	WLVFSa	-2.25379	0.388976	-2.60369	0.388976	0.899529		1.5384	0.388976	1.8883	0.388976		5.02313	2.03017	7.12741	2.88064				4.425
	132	WUVFSa	WUCSi	-2.25379	0.388976	-2.93746	0.388976	1.75761		1.5384	0.388976	2.22207	0.388976		5.02313	2.03017	9.95148	4.02203				12.7811
	133	WLVFSa	WLVFSa	-2.60369	0.388976	-2.60369	0.388976	0		1.8883	0.388976	1.8883	0.388976		7.12741	2.88064	7.12741	2.88064				3.0492
	134	WLVFSa	WUCSi	-2.60369	0.388976	-2.93746	0.388976	0.858082		1.8883	0.388976	2.22207	0.388976		7.12741	2.88064	9.95148	4.02203				4.9255
	135	WUCSi	WUCSi	-2.93746	0.388976	-2.93746	0.388976	0		2.22207	0.388976	2.22207	0.388976		9.95148	4.02203	9.95148	4.02203				3.076
	136	MUCSa	MUCSa	-0.174353	0.786699	-0.174353	0.786699	0		-0.541039	0.786699	-0.541039	0.786699		0.79327	0.73431	0.79327	0.73431				1.9591
	137	MUCSa	MLCSa	-0.174353	0.786699	-0.527633	0.786699	0.449066		-0.541039	0.786699	-0.18776	0.786699		0.79327	0.73431	1.1294	1.04546				2.2113
	138	MUCSa	MUMSa	-0.174353	0.786699	-0.867501	0.786699	0.881083		-0.541039	0.786699	0.152108	0.786699		0.79327	0.73431	1.58654	1.46862				2.6717
	139	MUCSa	MLMSa	-0.174353	0.786699	-1.21402	0.786699	1.32156		-0.541039	0.786699	0.49863	0.786699		0.79327	0.73431	2.24359	2.07684				4.482
	140	MUCSa	MUFSa	-0.174353	0.786699	-1.56065	0.786699	1.76217		-0.541039	0.786699	0.845255	0.786699		0.79327	0.73431	3.17308	2.93724				10.3187
	141	MUCSa	MLFSa	-0.174353	0.786699	-1.90381	0.786699	2.19837		-0.541039	0.786699	1.18842	0.786699		0.79327	0.73431	4.47212	4.13974				15.1166
	142	MUCSa	MUVFSa	-0.174353	0.786699	-2.25379	0.786699	2.64325		-0.541039	0.786699	1.5384	0.786699		0.79327	0.73431	6.34616	5.87448				25.1553
	143	MUCSa	MLVFSa	-0.174353	0.786699	-2.60369	0.786699	3.08801		-0.541039	0.786699	1.8883	0.786699		0.79327	0.73431	9.00468	8.33541				38.3056
	144	MUCSa	MUCSi	-0.174353	0.786699	-2.93746	0.786699	3.51229		-0.541039	0.786699	2.22207	0.786699		0.79327	0.73431	12.5726	11.6381				42.1318
	145	MLCSa	MLCSa	-0.527633	0.786699	-0.527633	0.786699	0		-0.18776	0.786699	-0.18776	0.786699		1.1294	1.04546	1.1294	1.04546				2.0716
	146	MLCSa	MUMSa	-0.527633	0.786699	-0.867501	0.786699	0.432018		-0.18776	0.786699	0.152108	0.786699		1.1294	1.04546	1.58654	1.46862				2.2697
	147	MLCSa	MLMSa	-0.527633	0.786699	-1.21402	0.786699	0.872495		-0.18776	0.786699	0.49863	0.786699		1.1294	1.04546	2.24359	2.07684				3.154
	148	MLCSa	MUFSa	-0.527633	0.786699	-1.56065	0.786699	1.3131		-0.18776	0.786699	0.845255	0.786699		1.1294	1.04546	3.17308	2.93724				5.2837
	149	MLCSa	MLFSa	-0.527633	0.786699	-1.90381	0.786699	1.74931		-0.18776	0.786699	1.18842	0.786699		1.1294	1.04546	4.47212	4.13974				11.1285
	150	MLCSa	MUVFSa	-0.527633	0.786699	-2.25379	0.786699	2.19418		-0.18776	0.786699	1.5384	0.786699		1.1294	1.04546	6.34616	5.87448				19.5137
	151	MLCSa	MLVFSa	-0.527633	0.786699	-2.60369	0.786699	2.63895		-0.18776	0.786699	1.8883	0.786699		1.1294	1.04546	9.00468	8.33541				29.1103
	152	MLCSa	MUCSi	-0.527633	0.786699	-2.93746	0.786699	3.06322		-0.18776	0.786699	2.22207	0.786699		1.1294	1.04546	12.5726	11.6381				43.1312
	153	MUMSa	MUMSa	-0.867501	0.786699	-0.867501	0.786699	0		0.152108	0.786699	0.152108	0.786699		1.58654	1.46862	1.58654	1.46862				2.1875
	154	MUMSa	MLMSa	-0.867501	0.786699	-1.21402	0.786699	0.440477		0.152108	0.786699	0.49863	0.786699		1.58654	1.46862	2.24359	2.07684				2.373
	155	MUMSa	MUFSa	-0.867501	0.786699	-1.56065	0.786699	0.881083		0.152108	0.786699	0.845255	0.786699		1.58654	1.46862	3.17308	2.93724				3.721
	156	MUMSa	MLFSa	-0.867501	0.786699	-1.90381	0.786699	1.31729		0.152108	0.786699	1.18842	0.786699		1.58654	1.46862	4.47212	4.13974				5.9212
	157	MUMSa	MUVFSa	-0.867501	0.786699	-2.25379	0.786699	1.76217		0.152108	0.786699	1.5384	0.786699		1.58654	1.46862	6.34616	5.87448				13.3776
	158	MUMSa	MLVFSa	-0.867501	0.786699	-2.60369	0.786699	2.20693		0.152108	0.786699	1.8883	0.786699		1.58654	1.46862	9.00468	8.33541				23.4841
	159	MUMSa	MUCSi	-0.867501	0.786699	-2.93746	0.786699	2.6312		0.152108	0.786699	2.22207	0.786699		1.58654	1.46862	12.5726	11.6381				29.8855
	160	MLMSa	MLMSa	-1.21402	0.786699	-1.21402	0.786699	0		0.49863	0.786699	0.49863	0.786699		2.24359	2.07684	2.24359	2.07684				2.3772
	161	MLMSa	MUFSa	-1.21402	0.786699	-1.56065	0.786699	0.440607		0.49863	0.786699	0.845255	0.786699		2.24359	2.07684	3.17308	2.93724				2.7441
	162	MLMSa	MLFSa	-1.21402	0.786699	-1.90381	0.786699	0.876811		0.49863	0.786699	1.18842	0.786699		2.24359	2.07684	4.47212	4.13974				3.7292
	163	MLMSa	MUVFSa	-1.21402	0.786699	-2.25379	0.786699	1.32169		0.49863	0.786699	1.5384	0.786699		2.24359	2.07684	6.34616	5.87448				6.9237
	164	MLMSa	MLVFSa	-1.21402	0.786699	-2.60369	0.786699	1.76645		0.49863	0.786699	1.8883	0.786699		2.24359	2.07684	9.00468	8.33541				13.6148
	165	MLMSa	MUCSi	-1.21402	0.786699	-2.93746	0.786699	2.19072		0.49863	0.786699	2.22207	0.786699		2.24359	2.07684	12.5726	11.6381				22.9573
	166	MUFSa	MUFSa	-1.56065	0.786699	-1.56065	0.786699	0		0.845255	0.786699	0.845255	0.786699		3.17308	2.93724	3.17308	2.93724				2.6179
	167	MUFSa	MLFSa	-1.56065	0.786699	-1.90381	0.786699	0.436204		0.845255	0.786699	1.18842	0.786699		3.17308	2.93724	4.47212	4.13974				3.1269
	168	MUFSa	MUVFSa	-1.56065	0.786699	-2.25379	0.786699	0.881083		0.845255	0.786699	1.5384	0.786699		3.17308	2.93724	6.34616	5.87448				5.2835
	169	MUFSa	MLVFSa	-1.56065	0.786699	-2.60369	0.786699	1.32585		0.845255	0.786699	1.8883	0.786699		3.17308	2.93724	9.00468	8.33541				8.5728
	170	MUFSa	MUCSi	-1.56065	0.786699	-2.93746	0.786699	1.75012		0.845255	0.786699	2.22207	0.786699		3.17308	2.93724	12.5726	11.6381				15.3613
	171	MLFSa	MLFSa	-1.90381	0.786699	-1.90381	0.786699	0		1.18842	0.786699	1.18842	0.786699		4.47212	4.13974	4.47212	4.13974				3.101
	172	MLFSa	MUVFSa	-1.90381	0.786699	-2.25379	0.786699	0.444879		1.18842	0.786699	1.5384	0.786699		4.47212	4.13974	6.34616	5.87448				3.9117
	173	MLFSa	MLVFSa	-1.90381	0.786699	-2.60369	0.786699	0.889643		1.18842	0.786699	1.8883	0.786699		4.47212	4.13974	9.00468	8.33541				4.9778
	174	MLFSa	MUCSi	-1.90381	0.786699	-2.93746	0.786699	1.31391		1.18842	0.786699	2.22207	0.786699		4.47212	4.13974	12.5726	11.6381				7.4629
	175	MUVFSa	MUVFSa	-2.25379	0.786699	-2.25379	0.786699	0		1.5384	0.786699	1.5384	0.786699		6.34616	5.87448	6.34616	5.87448				3.4701
	176	MUVFSa	MLVFSa	-2.25379	0.786699	-2.60369	0.786699	0.444764		1.5384	0.786699	1.8883	0.786699		6.34616	5.87448	9.00468	8.33541				4.4384
	177	MUVFSa	MUCSi	-2.25379	0.786699	-2.93746	0.786699	0.869035		1.5384	0.786699	2.22207	0.786699		6.34616	5.87448	12.5726	11.6381				6.2439
	178	MLVFSa	MLVFSa	-2.60369	0.786699	-2.60369	0.786699	0		1.8883	0.786699	1.8883	0.786699		9.00468	8.33541	9.00468	8.33541				3.5487
	179	MLVFSa	MUCSi	-2.60369	0.786699	-2.93746	0.786699	0.424271		1.8883	0.786699	2.22207	0.786699		9.00468	8.33541	12.5726	11.6381				4.3883
	180	MUCSi	MUCSi	-2.93746	0.786699	-2.93746	0.786699	0		2.22207	0.786699	2.22207	0.786699		12.5726	11.6381	12.5726	11.6381				4.1743
	181	PUCSa	PUCSa	-0.174353	1.26674	-0.174353	1.26674	0		-0.541039	1.26674	-0.541039	1.26674		1.29858	2.58937	1.29858	2.58937				2.3152
	182	PUCSa	PLCSa	-0.174353	1.26674	-0.527633	1.26674	0.278889		-0.541039	1.26674	-0.18776	1.26674		1.29858	2.58937	1.84883	3.68655				2.2618
	183	PUCSa	PUMSa	-0.174353	1.26674	-0.867501	1.26674	0.54719		-0.541039	1.26674	0.152108	1.26674		1.29858	2.58937	2.59717	5.17873				2.6787
	184	PUCSa	PLMSa	-0.174353	1.26674	-1.21402	1.26674	0.820745		-0.541039	1.26674	0.49863	1.26674		1.29858	2.58937	3.67276	7.32346				3.313
	185	PUCSa	PUFSa	-0.174353	1.26674	-1.56065	1.26674	1.09438		-0.541039	1.26674	0.845255	1.26674		1.29858	2.58937	5.19433	10.3575				4.765
	186	PUCSa	PLFSa	-0.174353	1.26674	-1.90381	1.26674	1.36528		-0.541039	1.26674	1.18842	1.26674		1.29858	2.58937	7.32087	14.5978				6.8109
	187	PUCSa	PUVFSa	-0.174353	1.26674	-2.25379	1.26674	1.64157		-0.541039	1.26674	1.5384	1.26674		1.29858	2.58937	10.3887	20.7149				10.5249
	188	PUCSa	PLVFSa	-0.174353	1.26674	-2.60369	1.26674	1.91779		-0.541039	1.26674	1.8883	1.26674		1.29858	2.58937	14.7407	29.3928				12.946
	189	PUCSa	PUCSi	-0.174353	1.26674	-2.93746	1.26674	2.18128		-0.541039	1.26674	2.22207	1.26674		1.29858	2.58937	20.5813	41.039				21.2421
	190	PLCSa	PLCSa	-0.527633	1.26674	-0.527633	1.26674	0		-0.18776	1.26674	-0.18776	1.26674		1.84883	3.68655	1.84883	3.68655				2.5632
	191	PLCSa	PUMSa	-0.527633	1.26674	-0.867501	1.26674	0.268301		-0.18776	1.26674	0.152108	1.26674		1.84883	3.68655	2.59717	5.17873				2.6347
	192	PLCSa	PLMSa	-0.527633	1.26674	-1.21402	1.26674	0.541856		-0.18776	1.26674	0.49863	1.26674		1.84883	3.68655	3.67276	7.32346				3.0507
	193	PLCSa	PUFSa	-0.527633	1.26674	-1.56065	1.26674	0.815492		-0.18776	1.26674	0.845255	1.26674		1.84883	3.68655	5.19433	10.3575				4.2334
	194	PLCSa	PLFSa	-0.527633	1.26674	-1.90381	1.26674	1.08639		-0.18776	1.26674	1.18842	1.26674		1.84883	3.68655	7.32087	14.5978				5.4541
	195	PLCSa	PUVFSa	-0.527633	1.26674	-2.25379	1.26674	1.36268		-0.18776	1.26674	1.5384	1.26674		1.84883	3.68655	10.3887	20.7149				8.8736
	196	PLCSa	PLVFSa	-0.527633	1.26674	-2.60369	1.26674	1.6389		-0.18776	1.26674	1.8883	1.26674		1.84883	3.68655	14.7407	29.3928				10.9808
	197	PLCSa	PUCSi	-0.527633	1.26674	-2.93746	1.26674	1.90239		-0.18776	1.26674	2.22207	1.26674		1.84883	3.68655	20.5813	41.039				14.1092
	198	PUMSa	PUMSa	-0.867501	1.26674	-0.867501	1.26674	0		0.152108	1.26674	0.152108	1.26674		2.59717	5.17873	2.59717	5.17873				2.6929
	199	PUMSa	PLMSa	-0.867501	1.26674	-1.21402	1.26674	0.273555		0.152108	1.26674	0.49863	1.26674		2.59717	5.17873	3.67276	7.32346				3.0172
	200	PUMSa	PUFSa	-0.867501	1.26674	-1.56065	1.26674	0.54719		0.152108	1.26674	0.845255	1.26674		2.59717	5.17873	5.19433	10.3575				3.3233
	201	PUMSa	PLFSa	-0.867501	1.26674	-1.90381	1.26674	0.818092		0.152108	1.26674	1.18842	1.26674		2.59717	5.17873	7.32087	14.5978				4.4862
	202	PUMSa	PUVFSa	-0.867501	1.26674	-2.25379	1.26674	1.09438		0.152108	1.26674	1.5384	1.26674		2.59717	5.17873	10.3887	20.7149				6.4115
	203	PUMSa	PLVFSa	-0.867501	1.26674	-2.60369	1.26674	1.3706		0.152108	1.26674	1.8883	1.26674		2.59717	5.17873	14.7407	29.3928				8.9325
	204	PUMSa	PUCSi	-0.867501	1.26674	-2.93746	1.26674	1.63409		0.152108	1.26674	2.22207	1.26674		2.59717	5.17873	20.5813	41.039				12.3808
	205	PLMSa	PLMSa	-1.21402	1.26674	-1.21402	1.26674	0		0.49863	1.26674	0.49863	1.26674		3.67276	7.32346	3.67276	7.32346				3.1839
	206	PLMSa	PUFSa	-1.21402	1.26674	-1.56065	1.26674	0.273635		0.49863	1.26674	0.845255	1.26674		3.67276	7.32346	5.19433	10.3575				3.599
	207	PLMSa	PLFSa	-1.21402	1.26674	-1.90381	1.26674	0.544537		0.49863	1.26674	1.18842	1.26674		3.67276	7.32346	7.32087	14.5978				3.4936
	208	PLMSa	PUVFSa	-1.21402	1.26674	-2.25379	1.26674	0.820826		0.49863	1.26674	1.5384	1.26674		3.67276	7.32346	10.3887	20.7149				5.1847
	209	PLMSa	PLVFSa	-1.21402	1.26674	-2.60369	1.26674	1.09704		0.49863	1.26674	1.8883	1.26674		3.67276	7.32346	14.7407	29.3928				6.4301
	210	PLMSa	PUCSi	-1.21402	1.26674	-2.93746	1.26674	1.36053		0.49863	1.26674	2.22207	1.26674		3.67276	7.32346	20.5813	41.039				9.9483
	211	PUFSa	PUFSa	-1.56065	1.26674	-1.56065	1.26674	0		0.845255	1.26674	0.845255	1.26674		5.19433	10.3575	5.19433	10.3575				3.3349
	212	PUFSa	PLFSa	-1.56065	1.26674	-1.90381	1.26674	0.270901		0.845255	1.26674	1.18842	1.26674		5.19433	10.3575	7.32087	14.5978				3.4262
	213	PUFSa	PUVFSa	-1.56065	1.26674	-2.25379	1.26674	0.54719		0.845255	1.26674	1.5384	1.26674		5.19433	10.3575	10.3887	20.7149				4.1086
	214	PUFSa	PLVFSa	-1.56065	1.26674	-2.60369	1.26674	0.823408		0.845255	1.26674	1.8883	1.26674		5.19433	10.3575	14.7407	29.3928				5.6999
	215	PUFSa	PUCSi	-1.56065	1.26674	-2.93746	1.26674	1.0869		0.845255	1.26674	2.22207	1.26674		5.19433	10.3575	20.5813	41.039				8.0085
	216	PLFSa	PLFSa	-1.90381	1.26674	-1.90381	1.26674	0		1.18842	1.26674	1.18842	1.26674		7.32087	14.5978	7.32087	14.5978				3.7496
	217	PLFSa	PUVFSa	-1.90381	1.26674	-2.25379	1.26674	0.276289		1.18842	1.26674	1.5384	1.26674		7.32087	14.5978	10.3887	20.7149				3.9429
	218	PLFSa	PLVFSa	-1.90381	1.26674	-2.60369	1.26674	0.552506		1.18842	1.26674	1.8883	1.26674		7.32087	14.5978	14.7407	29.3928				4.8578
	219	PLFSa	PUCSi	-1.90381	1.26674	-2.93746	1.26674	0.815996		1.18842	1.26674	2.22207	1.26674		7.32087	14.5978	20.5813	41.039				6.2017
	220	PUVFSa	PUVFSa	-2.25379	1.26674	-2.25379	1.26674	0		1.5384	1.26674	1.5384	1.26674		10.3887	20.7149	10.3887	20.7149				3.997
	221	PUVFSa	PLVFSa	-2.25379	1.26674	-2.60369	1.26674	0.276217		1.5384	1.26674	1.8883	1.26674		10.3887	20.7149	14.7407	29.3928				4.7852
	222	PUVFSa	PUCSi	-2.25379	1.26674	-2.93746	1.26674	0.539707		1.5384	1.26674	2.22207	1.26674		10.3887	20.7149	20.5813	41.039				6.0881
	223	PLVFSa	PLVFSa	-2.60369	1.26674	-2.60369	1.26674	0		1.8883	1.26674	1.8883	1.26674		14.7407	29.3928	14.7407	29.3928				3.9495
	224	PLVFSa	PUCSi	-2.60369	1.26674	-2.93746	1.26674	0.26349		1.8883	1.26674	2.22207	1.26674		14.7407	29.3928	20.5813	41.039				4.6683
	225	PUCSi	PUCSi	-2.93746	1.26674	-2.93746	1.26674	0		2.22207	1.26674	2.22207	1.26674		20.5813	41.039	20.5813	41.039				5.3633
	226	VPUCSa	VPUCSa	-0.174353	2.12763	-0.174353	2.12763	0		-0.541039	2.12763	-0.541039	2.12763		5.59772	53.5342	5.59772	53.5342				3.5831
	227	VPUCSa	VPLCSa	-0.174353	2.12763	-0.527633	2.12763	0.166044		-0.541039	2.12763	-0.18776	2.12763		5.59772	53.5342	7.96963	76.2182				3.9129
	228	VPUCSa	VPUMSa	-0.174353	2.12763	-0.867501	2.12763	0.325784		-0.541039	2.12763	0.152108	2.12763		5.59772	53.5342	11.1954	107.068				3.8749
	229	VPUCSa	VPLMSa	-0.174353	2.12763	-1.21402	2.12763	0.488652		-0.541039	2.12763	0.49863	2.12763		5.59772	53.5342	15.8319	151.41				4.2333
	230	VPUCSa	VPUFSa	-0.174353	2.12763	-1.56065	2.12763	0.651568		-0.541039	2.12763	0.845255	2.12763		5.59772	53.5342	22.3909	214.137				4.5415
	231	VPUCSa	VPLFSa	-0.174353	2.12763	-1.90381	2.12763	0.812857		-0.541039	2.12763	1.18842	2.12763		5.59772	53.5342	31.5576	301.804				5.3423
	232	VPUCSa	VPUVFSa	-0.174353	2.12763	-2.25379	2.12763	0.977352		-0.541039	2.12763	1.5384	2.12763		5.59772	53.5342	44.7818	428.274				6.6305
	233	VPUCSa	VPLVFSa	-0.174353	2.12763	-2.60369	2.12763	1.14181		-0.541039	2.12763	1.8883	2.12763		5.59772	53.5342	63.5417	607.686				7.0977
	234	VPUCSa	VPUCSi	-0.174353	2.12763	-2.93746	2.12763	1.29868		-0.541039	2.12763	2.22207	2.12763		5.59772	53.5342	88.7186	848.467				8.0993
	235	VPLCSa	VPLCSa	-0.527633	2.12763	-0.527633	2.12763	0		-0.18776	2.12763	-0.18776	2.12763		7.96963	76.2182	7.96963	76.2182				4.0023
	236	VPLCSa	VPUMSa	-0.527633	2.12763	-0.867501	2.12763	0.15974		-0.18776	2.12763	0.152108	2.12763		7.96963	76.2182	11.1954	107.068				4.2412
	237	VPLCSa	VPLMSa	-0.527633	2.12763	-1.21402	2.12763	0.322608		-0.18776	2.12763	0.49863	2.12763		7.96963	76.2182	15.8319	151.41				4.7776
	238	VPLCSa	VPUFSa	-0.527633	2.12763	-1.56065	2.12763	0.485524		-0.18776	2.12763	0.845255	2.12763		7.96963	76.2182	22.3909	214.137				4.9567
	239	VPLCSa	VPLFSa	-0.527633	2.12763	-1.90381	2.12763	0.646813		-0.18776	2.12763	1.18842	2.12763		7.96963	76.2182	31.5576	301.804				5.0488
	240	VPLCSa	VPUVFSa	-0.527633	2.12763	-2.25379	2.12763	0.811309		-0.18776	2.12763	1.5384	2.12763		7.96963	76.2182	44.7818	428.274				5.5411
	241	VPLCSa	VPLVFSa	-0.527633	2.12763	-2.60369	2.12763	0.975762		-0.18776	2.12763	1.8883	2.12763		7.96963	76.2182	63.5417	607.686				6.6971
	242	VPLCSa	VPUCSi	-0.527633	2.12763	-2.93746	2.12763	1.13264		-0.18776	2.12763	2.22207	2.12763		7.96963	76.2182	88.7186	848.467				7.5588
	243	VPUMSa	VPUMSa	-0.867501	2.12763	-0.867501	2.12763	0		0.152108	2.12763	0.152108	2.12763		11.1954	107.068	11.1954	107.068				4.5044
	244	VPUMSa	VPLMSa	-0.867501	2.12763	-1.21402	2.12763	0.162868		0.152108	2.12763	0.49863	2.12763		11.1954	107.068	15.8319	151.41				4.5482
	245	VPUMSa	VPUFSa	-0.867501	2.12763	-1.56065	2.12763	0.325784		0.152108	2.12763	0.845255	2.12763		11.1954	107.068	22.3909	214.137				5.2024
	246	VPUMSa	VPLFSa	-0.867501	2.12763	-1.90381	2.12763	0.487072		0.152108	2.12763	1.18842	2.12763		11.1954	107.068	31.5576	301.804				5.247
	247	VPUMSa	VPUVFSa	-0.867501	2.12763	-2.25379	2.12763	0.651568		0.152108	2.12763	1.5384	2.12763		11.1954	107.068	44.7818	428.274				5.8883
	248	VPUMSa	VPLVFSa	-0.867501	2.12763	-2.60369	2.12763	0.816022		0.152108	2.12763	1.8883	2.12763		11.1954	107.068	63.5417	607.686				6.7478
	249	VPUMSa	VPUCSi	-0.867501	2.12763	-2.93746	2.12763	0.972897		0.152108	2.12763	2.22207	2.12763		11.1954	107.068	88.7186	848.467				7.5132
	250	VPLMSa	VPLMSa	-1.21402	2.12763	-1.21402	2.12763	0		0.49863	2.12763	0.49863	2.12763		15.8319	151.41	15.8319	151.41				4.4339
	251	VPLMSa	VPUFSa	-1.21402	2.12763	-1.56065	2.12763	0.162916		0.49863	2.12763	0.845255	2.12763		15.8319	151.41	22.3909	214.137				5.2183
	252	VPLMSa	VPLFSa	-1.21402	2.12763	-1.90381	2.12763	0.324204		0.49863	2.12763	1.18842	2.12763		15.8319	151.41	31.5576	301.804				4.649
	253	VPLMSa	VPUVFSa	-1.21402	2.12763	-2.25379	2.12763	0.4887		0.49863	2.12763	1.5384	2.12763		15.8319	151.41	44.7818	428.274				5.1773
	254	VPLMSa	VPLVFSa	-1.21402	2.12763	-2.60369	2.12763	0.653153		0.49863	2.12763	1.8883	2.12763		15.8319	151.41	63.5417	607.686				5.9895
	255	VPLMSa	VPUCSi	-1.21402	2.12763	-2.93746	2.12763	0.810029		0.49863	2.12763	2.22207	2.12763		15.8319	151.41	88.7186	848.467				6.8155
	256	VPUFSa	VPUFSa	-1.56065	2.12763	-1.56065	2.12763	0		0.845255	2.12763	0.845255	2.12763		22.3909	214.137	22.3909	214.137				5.3846
	257	VPUFSa	VPLFSa	-1.56065	2.12763	-1.90381	2.12763	0.161288		0.845255	2.12763	1.18842	2.12763		22.3909	214.137	31.5576	301.804				4.6631
	258	VPUFSa	VPUVFSa	-1.56065	2.12763	-2.25379	2.12763	0.325784		0.845255	2.12763	1.5384	2.12763		22.3909	214.137	44.7818	428.274				5.0352
	259	VPUFSa	VPLVFSa	-1.56065	2.12763	-2.60369	2.12763	0.490237		0.845255	2.12763	1.8883	2.12763		22.3909	214.137	63.5417	607.686				6.2159
	260	VPUFSa	VPUCSi	-1.56065	2.12763	-2.93746	2.12763	0.647113		0.845255	2.12763	2.22207	2.12763		22.3909	214.137	88.7186	848.467				5.9566
	261	VPLFSa	VPLFSa	-1.90381	2.12763	-1.90381	2.12763	0		1.18842	2.12763	1.18842	2.12763		31.5576	301.804	31.5576	301.804				5.7463
	262	VPLFSa	VPUVFSa	-1.90381	2.12763	-2.25379	2.12763	0.164496		1.18842	2.12763	1.5384	2.12763		31.5576	301.804	44.7818	428.274				5.6703
	263	VPLFSa	VPLVFSa	-1.90381	2.12763	-2.60369	2.12763	0.328949		1.18842	2.12763	1.8883	2.12763		31.5576	301.804	63.5417	607.686				5.7416
	264	VPLFSa	VPUCSi	-1.90381	2.12763	-2.93746	2.12763	0.485825		1.18842	2.12763	2.22207	2.12763		31.5576	301.804	88.7186	848.467				6.2493
	265	VPUVFSa	VPUVFSa	-2.25379	2.12763	-2.25379	2.12763	0		1.5384	2.12763	1.5384	2.12763		44.7818	428.274	44.7818	428.274				5.372
	266	VPUVFSa	VPLVFSa	-2.25379	2.12763	-2.60369	2.12763	0.164453		1.5384	2.12763	1.8883	2.12763		44.7818	428.274	63.5417	607.686				4.8996
	267	VPUVFSa	VPUCSi	-2.25379	2.12763	-2.93746	2.12763	0.321329		1.5384	2.12763	2.22207	2.12763		44.7818	428.274	88.7186	848.467				5.6814
	268	VPLVFSa	VPLVFSa	-2.60369	2.12763	-2.60369	2.12763	0		1.8883	2.12763	1.8883	2.12763		63.5417	607.686	63.5417	607.686				6.2792
	269	VPLVFSa	VPUCSi	-2.60369	2.12763	-2.93746	2.12763	0.156876		1.8883	2.12763	2.22207	2.12763		63.5417	607.686	88.7186	848.467				5.6267
	270	VPUCSi	VPUCSi	-2.93746	2.12763	-2.93746	2.12763	0		2.22207	2.12763	2.22207	2.12763		88.7186	848.467	88.7186	848.467				5.9329

## Sheet: Density results
	BAM # 3		Mean <Sco2> (%)					BAM # 5		Mean <Sco2> (%)					BAM # 13		Mean <Sco2> (%)					BAM # 19		Mean <Sco2> (%)					BAM # 27		Mean <Sco2> (%)					BAM # 36		Mean <Sco2> (%)					BAM # 42a		Mean <Sco2> (%)
	Grain size contrast case #	δ	Δρ-100	Δρ-300	Δρ-500	Δρ-700		Grain size contrast case #	δ	Δρ-100	Δρ-300	Δρ-500	Δρ-700		Grain size contrast case #	δ	Δρ-100	Δρ-300	Δρ-500	Δρ-700		Grain size contrast case #	δ	Δρ-100	Δρ-300	Δρ-500	Δρ-700		Grain size contrast case #	δ	Δρ-100	Δρ-300	Δρ-500	Δρ-700		Grain size contrast case #	δ	Δρ-100	Δρ-300	Δρ-500	Δρ-700		Grain size contrast case #	δ	Δρ-100	Δρ-300	Δρ-500	Δρ-700
	1	0	2.10056	2.68266	2.9231	2.95346		1	0	2.10056	2.68266	2.9231	2.95346		1	0	2.10056	2.68266	2.9231	2.95346		1	0	2.10056	2.68266	2.9231	2.95346		1	0	2.10056	2.68266	2.9231	2.95346		1	0	2.10056	2.68266	2.9231	2.95346		1	0	2.10056	2.68266	2.9231	2.95346
	2	9.58242	64.8591	64.4689	42.9881	21.6884		2	9.58242	43.0117	28.5863	25.2076	24.1349		2	9.58242	53.0319	43.6024	42.5037	40.3534		2	9.58242	45.9549	43.1123	16.4856	9.57902		2	9.58242	35.3958	28.8566	27.0522	21.203		2	9.58242	53.7479	52.9905	44.2033	35.7754		2	9.58242	57.3826	51.5593	49.1724	43.8934
	3	19.1648	64.8967	64.8287	64.8246	64.8237		3	19.1648	50.2258	36.3728	30.4822	28.1013		3	19.1648	58.3969	53.2554	46.6275	43.8012		3	19.1648	46.3685	45.8846	45.881	45.877		3	19.1648	40.2507	31.7407	29.0785	28.0705		3	19.1648	54.4599	53.5448	53.2367	53.2713		3	19.1648	59.7587	56.6101	53.872	49.7727
	4	28.7473	64.9146	64.8428	64.831	64.8262		4	28.7473	55.8778	47.2342	39.6704	34.0676		4	28.7473	63.0001	57.1493	51.4093	50.5727		4	28.7473	46.6515	46.0844	45.8879	45.8817		4	28.7473	43.5974	37.3274	32.8597	30.9526		4	28.7473	54.8604	53.9014	53.9795	53.8026		4	28.7473	64.6225	60.6032	57.8309	55.3658
	5	38.1986	64.9266	64.8792	64.8436	64.8371		5	38.1986	58.5171	55.3821	48.5525	46.7237		5	38.1986	67.0998	61.5395	57.9227	54.9422		5	38.1986	46.7454	46.5641	46.1224	46.0383		5	38.1986	46.3041	40.6238	36.8068	34.9809		5	38.1986	55.138	54.4394	54.1185	54.015		5	38.1986	66.7498	62.7196	60.2876	58.347
	6	9.58242	64.9275	64.8336	64.783	63.0822		6	9.58242	50.9855	38.1838	30.0462	27.7098		6	9.58242	58.8813	51.8901	47.3792	45.1251		6	9.58242	46.5431	45.891	45.5071	35.5425		6	9.58242	39.6923	30.9696	29.6112	27.5794		6	9.58242	54.2337	53.8035	53.4711	52.4436		6	9.58242	61.2223	54.9232	52.795	51.529
	7	19.1648	64.9863	64.8534	64.833	64.8272		7	19.1648	54.6521	45.5444	42.1258	34.2217		7	19.1648	65.0817	57.5701	52.3201	50.8655		7	19.1648	46.9221	46.0346	45.8887	45.8836		7	19.1648	43.9883	36.9935	33.502	31.9125		7	19.1648	54.6796	54.1559	53.715	53.3637		7	19.1648	64.8151	58.8281	57.2272	55.1452
	8	28.6162	65.0001	64.897	64.8634	64.8456		8	28.6162	59.0813	53.5752	47.1827	45.3899		8	28.6162	67.1328	63.3825	59.02	53.114		8	28.6162	47.1154	46.8017	46.1774	45.9676		8	28.6162	48.1658	41.6739	38.238	35.0162		8	28.6162	54.8718	54.1508	53.9984	54.126		8	28.6162	65.9003	63.0876	62.5505	60.3674
	9	0	1.97868	2.11858	2.3685	2.5942		9	0	1.97868	2.11858	2.3685	2.5942		9	0	1.97868	2.11858	2.3685	2.5942		9	0	1.97868	2.11858	2.3685	2.5942		9	0	1.97868	2.11858	2.3685	2.5942		9	0	1.97868	2.11858	2.3685	2.5942		9	0	1.97868	2.11858	2.3685	2.5942
	10	3.34517	28.4357	9.0794	6.10618	4.99178		10	3.34517	29.4579	19.1001	12.4355	9.00508		10	3.34517	35.4323	22.0994	15.9426	12.3508		10	3.34517	18.9963	5.39942	3.7553	3.2244		10	3.34517	23.2527	12.0071	10.1297	8.6437		10	3.34517	21.6742	10.7484	8.41152	6.97594		10	3.34517	33.2639	20.9425	13.8874	11.0539
	11	6.69034	64.972	64.7364	64.0757	60.0807		11	6.69034	56.8138	48.3524	39.0395	33.4583		11	6.69034	63.2066	55.249	50.8226	48.9065		11	6.69034	47.0125	45.8724	44.0206	36.8621		11	6.69034	43.3584	35.14	31.6075	30.776		11	6.69034	53.8896	54.2869	52.8101	50.4307		11	6.69034	63.3782	59.4368	57.1267	54.6589
	12	10.0355	65.058	64.8985	64.8742	64.8447		12	10.0355	56.6538	53.0407	47.8063	42.3267		12	10.0355	65.5931	61.5561	58.1637	54.179		12	10.0355	47.0489	46.6317	46.148	45.972		12	10.0355	44.8441	41.7081	38.0388	35.0709		12	10.0355	54.6972	54.4517	54.1939	54.2632		12	10.0355	67.2854	62.9647	60.5243	58.4983
	13	13.3349	65.049	64.9196	64.8668	64.859		13	13.3349	60.6322	55.8986	53.5316	51.8245		13	13.3349	68.3309	63.7023	61.6376	60.5856		13	13.3349	47.3669	46.7274	46.7975	46.1891		13	13.3349	46.877	44.7088	42.2512	39.854		13	13.3349	54.469	54.4302	54.3527	54.6562		13	13.3349	66.0977	65.1409	62.1857	61.0051
	14	3.34517	33.5077	21.2158	10.509	7.9457		14	3.34517	36.7391	28.0381	20.8991	17.5688		14	3.34517	40.7574	30.2732	24.5519	20.6469		14	3.34517	25.3705	10.8906	6.7859	4.94544		14	3.34517	30.5096	19.9441	13.6036	11.4168		14	3.34517	26.7149	15.769	10.6686	10.1465		14	3.34517	38.1145	29.2867	22.8992	18.6283
	15	6.69034	65.1148	64.9508	64.8099	64.6766		15	6.69034	58.0423	52.1843	47.289	43.2377		15	6.69034	66.9463	59.8576	58.5928	54.9186		15	6.69034	47.1779	46.6928	46.0203	45.6868		15	6.69034	45.1028	41.5519	37.3001	34.7341		15	6.69034	54.3474	54.0036	54.3146	53.3454		15	6.69034	65.3199	62.5993	60.9542	57.5343
	16	9.98977	65.2383	65.0151	64.9231	64.9042		16	9.98977	60.2506	54.2126	50.9533	51.2101		16	9.98977	68.8023	64.3794	61.4972	58.8957		16	9.98977	47.3443	46.84	46.5814	46.4522		16	9.98977	48.901	45.0056	42.4159	40.199		16	9.98977	54.74	54.7707	54.606	54.2223		16	9.98977	66.3962	64.3532	62.9035	61.0994
	17	0	2.0774	2.02802	2.14258	2.28396		17	0	2.0774	2.02802	2.14258	2.28396		17	0	2.0774	2.02802	2.14258	2.28396		17	0	2.0774	2.02802	2.14258	2.28396		17	0	2.0774	2.02802	2.14258	2.28396		17	0	2.0774	2.02802	2.14258	2.28396		17	0	2.0774	2.02802	2.14258	2.28396
	18	1.78198	4.24642	2.81666	2.5786	2.5802		18	1.78198	9.17136	4.71794	3.79714	3.4093		18	1.78198	11.2857	4.8371	3.91786	3.63296		18	1.78198	3.78806	2.29352	2.18248	2.1718		18	1.78198	7.58362	4.19644	3.95266	3.68196		18	1.78198	4.18896	3.07214	2.89016	2.82278		18	1.78198	6.88968	3.76874	3.28934	3.20948
	19	3.56396	42.9269	32.8049	20.0698	13.5095		19	3.56396	44.7432	34.2622	27.8561	23.5618		19	3.56396	47.5738	38.7737	32.697	28.9272		19	3.56396	32.0918	22.0208	11.903	7.56788		19	3.56396	35.6421	27.0903	18.8532	16.2506		19	3.56396	32.0498	24.1401	16.952	14.1278		19	3.56396	45.7498	39.4542	32.8767	26.9699
	20	5.34594	64.4809	64.0231	63.3413	62.1249		20	5.34594	58.2122	53.0213	47.0712	45.8014		20	5.34594	66.1938	63.7125	56.5621	54.7822		20	5.34594	47.1635	46.2185	45.0437	43.38		20	5.34594	46.4603	40.3185	37.4858	35.9431		20	5.34594	53.8059	53.5132	52.5209	50.7721		20	5.34594	63.7279	62.0323	60.5487	58.0675
	21	7.10355	65.1434	64.9434	64.9103	64.8732		21	7.10355	57.0852	55.5223	53.9427	52.325		21	7.10355	68.9749	64.4395	64.5832	59.1386		21	7.10355	47.4617	46.8373	46.7538	46.4757		21	7.10355	48.4645	45.4318	42.8462	40.5068		21	7.10355	54.8053	54.3403	54.2929	54.0801		21	7.10355	66.2517	65.4283	64.5348	61.2503
	22	1.78198	6.10246	3.51908	2.8823	2.64298		22	1.78198	12.1156	7.42948	5.22778	4.2053		22	1.78198	15.3535	8.10014	5.36752	4.37012		22	1.78198	6.04808	3.07024	2.41546	2.22136		22	1.78198	11.4386	5.94266	4.44408	4.06582		22	1.78198	5.96832	3.42444	3.1105	2.97472		22	1.78198	10.2914	5.26152	3.95024	3.50824
	23	3.56396	44.5835	41.1447	36.2475	29.5844		23	3.56396	46.3429	42.4283	35.4076	33.3339		23	3.56396	53.0879	45.0886	42.5453	37.3487		23	3.56396	34.9845	30.0411	25.925	18.4217		23	3.56396	38.0796	33.6554	27.8023	24.4716		23	3.56396	35.1151	31.3155	28.2296	22.2382		23	3.56396	49.0867	42.6447	39.4587	37.2535
	24	5.32157	64.6884	64.3227	64.0462	63.7817		24	5.32157	61.1263	56.4957	52.7473	50.3461		24	5.32157	66.2641	64.6016	61.9145	59.5455		24	5.32157	48.5808	46.5651	46.1115	45.8119		24	5.32157	49.9181	44.8423	43.0243	39.8013		24	5.32157	54.1461	54.0418	53.5419	52.6899		24	5.32157	66.714	65.8706	61.9984	61.9888
	25	0	2.48664	1.97694	2.00128	2.05746		25	0	2.48664	1.97694	2.00128	2.05746		25	0	2.48664	1.97694	2.00128	2.05746		25	0	2.48664	1.97694	2.00128	2.05746		25	0	2.48664	1.97694	2.00128	2.05746		25	0	2.48664	1.97694	2.00128	2.05746		25	0	2.48664	1.97694	2.00128	2.05746
	26	0.881083	3.0598	2.2198	2.10418	2.1045		26	0.881083	4.19086	2.76626	2.50374	2.47508		26	0.881083	4.7567	2.67958	2.34542	2.28062		26	0.881083	3.00616	2.1725	2.08654	2.1015		26	0.881083	4.73226	2.68548	2.47756	2.4886		26	0.881083	3.00514	2.19532	2.19886	2.2414		26	0.881083	3.73966	2.38824	2.22158	2.19774
	27	1.76217	7.10304	3.88254	3.12026	2.8167		27	1.76217	13.8575	8.56542	6.08206	4.96892		27	1.76217	17.314	9.13964	6.35254	5.38288		27	1.76217	7.0422	3.29882	2.59086	2.38678		27	1.76217	13.4855	6.22328	5.20652	4.62322		27	1.76217	7.05496	3.81114	3.34476	3.19764		27	1.76217	11.0227	6.67208	4.83662	3.9143
	28	2.64325	26.6669	21.072	13.0802	9.09664		28	2.64325	32.0207	27.114	23.0112	19.4245		28	2.64325	36.0984	30.0832	25.2757	20.6896		28	2.64325	21.4772	13.1855	8.17598	6.36802		28	2.64325	27.188	21.4342	16.1523	13.88		28	2.64325	21.8871	15.7087	11.2852	9.6746		28	2.64325	31.5832	25.9266	22.185	18.0247
	29	3.51229	48.8724	46.1225	43.9481	39.3916		29	3.51229	50.1327	48.4224	42.4516	40.6413		29	3.51229	55.2471	52.0179	49.4425	45.5154		29	3.51229	36.8175	34.2043	31.121	27.456		29	3.51229	41.5303	37.4009	34.0311	32.3462		29	3.51229	38.9893	36.6991	34.5669	29.5898		29	3.51229	52.5539	48.9785	46.6643	43.2095
	30	0.881083	3.82278	2.7361	2.31606	2.13066		30	0.881083	6.01118	3.54418	2.91636	2.67674		30	0.881083	6.6915	3.78368	2.84044	2.51882		30	0.881083	3.84022	2.60414	2.25858	2.1295		30	0.881083	6.64066	3.58118	2.76762	2.52724		30	0.881083	3.84332	2.55854	2.22894	2.16788		30	0.881083	4.92232	3.03384	2.52554	2.2828
	31	1.76217	9.69906	5.81022	4.136	3.56758		31	1.76217	17.4346	12.3366	10.4331	8.28284		31	1.76217	21.0768	14.9582	10.7875	8.48442		31	1.76217	11.0374	5.15284	3.7551	3.00164		31	1.76217	15.83	10.9309	7.09774	6.10294		31	1.76217	9.01872	5.51272	3.93638	3.72576		31	1.76217	14.2237	9.54354	7.1579	6.14014
	32	2.6312	28.5136	25.8199	21.3152	17.4805		32	2.6312	34.1884	30.2165	27.5987	25.4052		32	2.6312	36.766	33.9559	30.0832	27.5475		32	2.6312	22.8627	18.9909	14.8882	11.4909		32	2.6312	27.6666	25.12	22.9868	19.2393		32	2.6312	23.8559	20.4109	17.2677	13.5489		32	2.6312	32.8835	29.7704	26.7995	24.0208
	33	0	3.01684	2.29824	2.04104	1.99784		33	0	3.01684	2.29824	2.04104	1.99784		33	0	3.01684	2.29824	2.04104	1.99784		33	0	3.01684	2.29824	2.04104	1.99784		33	0	3.01684	2.29824	2.04104	1.99784		33	0	3.01684	2.29824	2.04104	1.99784		33	0	3.01684	2.29824	2.04104	1.99784
	34	0.54719	3.36652	2.44694	2.14238	2.06828		34	0.54719	4.0196	2.67864	2.38416	2.19594		34	0.54719	4.4159	2.87192	2.39434	2.16472		34	0.54719	3.27492	2.4654	2.13796	2.04796		34	0.54719	4.57042	2.81596	2.32804	2.16026		34	0.54719	3.63526	2.39256	2.1225	2.06732		34	0.54719	3.64296	2.57622	2.24458	2.10032
	35	1.09438	4.53976	3.06506	2.54206	2.33632		35	1.09438	7.32888	4.78474	3.64976	3.29746		35	1.09438	9.87814	4.72794	3.91814	3.22016		35	1.09438	4.54572	3.03934	2.47878	2.25004		35	1.09438	8.54902	4.82288	3.60786	3.0431		35	1.09438	4.82044	2.94808	2.50686	2.41388		35	1.09438	5.84334	3.8875	3.05054	2.62902
	36	1.64157	7.38678	4.82246	3.62684	3.39574		36	1.64157	14.7493	10.7147	7.94224	6.51722		36	1.64157	18.0651	12.5185	9.54644	6.92962		36	1.64157	8.2682	4.75684	3.50804	2.8749		36	1.64157	14.7308	10.5402	6.71914	5.81536		36	1.64157	7.39468	4.63086	3.63344	3.39054		36	1.64157	11.3597	7.9917	5.6835	5.03756
	37	2.18128	17.4822	11.0046	8.51846	6.42826		37	2.18128	25.0236	19.9904	17.7747	14.9888		37	2.18128	27.8286	22.4359	18.1037	16.5217		37	2.18128	16.2753	10.1204	6.77314	5.04038		37	2.18128	20.8881	17.0347	13.6917	11.0573		37	2.18128	14.7809	10.8024	7.93416	6.14342		37	2.18128	21.0695	17.1229	13.9256	11.671
	38	0.54719	4.11172	3.00928	2.56622	2.35168		38	0.54719	5.12802	3.45512	2.8353	2.67296		38	0.54719	5.71548	3.6088	3.04618	2.62396		38	0.54719	4.20436	2.91204	2.56932	2.32114		38	0.54719	6.26606	3.93946	3.0744	2.59446		38	0.54719	4.49488	3.03044	2.5899	2.28846		38	0.54719	4.67106	3.20988	2.74482	2.43396
	39	1.09438	5.49882	3.92714	3.21876	2.85882		39	1.09438	8.24666	6.03206	5.11932	4.31562		39	1.09438	12.1882	8.15132	5.49334	4.39548		39	1.09438	6.05032	4.29226	3.1529	2.7717		39	1.09438	10.992	7.28744	5.53618	4.34242		39	1.09438	5.97492	4.02622	3.28052	2.7197		39	1.09438	7.20706	5.50794	4.08094	3.63794
	40	1.63409	9.65558	6.64444	4.88026	4.38112		40	1.63409	16.1729	11.9666	10.9879	9.57356		40	1.63409	20.4829	17.4544	13.2833	10.6063		40	1.63409	10.2525	7.33714	5.42824	4.3101		40	1.63409	16.2357	12.2238	10.3279	8.60698		40	1.63409	9.76526	6.55232	4.96682	4.19232		40	1.63409	13.0287	9.9721	8.24572	7.2673
[truncated: 6 more columns]

## Sheet:  IFT results
	BAM # 3		Mean <Sco2> (%)					BAM # 5		Mean <Sco2> (%)					BAM # 13		Mean <Sco2> (%)					BAM # 19		Mean <Sco2> (%)					BAM # 27		Mean <Sco2> (%)					BAM # 36		Mean <Sco2> (%)					BAM # 42a		Mean <Sco2> (%)
	Grain size contrast case #	δ	0.02 N/m	0.03 N/m	0.04 N/m	0.05 N/m		Grain size contrast case #	δ	0.02 N/m	0.03 N/m	0.04 N/m	0.05 N/m		Grain size contrast case #	δ	0.02 N/m	0.03 N/m	0.04 N/m	0.05 N/m		Grain size contrast case #	δ	0.02 N/m	0.03 N/m	0.04 N/m	0.05 N/m		Grain size contrast case #	δ	0.02 N/m	0.03 N/m	0.04 N/m	0.05 N/m		Grain size contrast case #	δ	0.02 N/m	0.03 N/m	0.04 N/m	0.05 N/m		Grain size contrast case #	δ	0.02 N/m	0.03 N/m	0.04 N/m	0.05 N/m
	1	0	2.7981	2.68266	2.55876	2.3427		1	0	2.7981	2.68266	2.55876	2.3427		1	0	2.7981	2.68266	2.55876	2.3427		1	0	2.7981	2.68266	2.55876	2.3427		1	0	2.7981	2.68266	2.55876	2.3427		1	0	2.7981	2.68266	2.55876	2.3427		1	0	2.7981	2.68266	2.55876	2.3427
	2	9.58242	51.2034	64.4689	64.8094	64.8292		2	9.58242	26.0777	28.5863	32.0247	33.6382		2	9.58242	42.3494	43.6024	46.4124	49.4332		2	9.58242	20.0673	43.1123	45.7757	45.879		2	9.58242	27.6592	28.8566	30.2358	30.9536		2	9.58242	47.1617	52.9905	53.4667	53.3582		2	9.58242	46.0132	51.5593	54.5134	56.5114
	3	19.1648	64.8246	64.8287	64.8417	64.8528		3	19.1648	32.1523	36.3728	40.0831	42.5934		3	19.1648	46.4253	53.2554	52.7843	54.2426		3	19.1648	45.8812	45.8846	45.8947	46.0097		3	19.1648	29.0269	31.7407	33.6163	35.5595		3	19.1648	53.3651	53.5448	54.4192	54.0101		3	19.1648	53.8152	56.6101	58.6725	59.8454
	4	28.7473	64.8354	64.8428	64.8729	64.8683		4	28.7473	43.8375	47.2342	47.383	49.9033		4	28.7473	52.5158	57.1493	58.5917	59.5664		4	28.7473	45.9253	46.0844	46.4389	46.3558		4	28.7473	33.6906	37.3274	38.769	40.8038		4	28.7473	53.7969	53.9014	54.6343	54.3962		4	28.7473	57.163	60.6032	60.6037	62.9631
	5	38.1986	64.8522	64.8792	64.889	64.8745		5	38.1986	49.778	55.3821	53.7332	54.8053		5	38.1986	58.2263	61.5395	63.2115	64.625		5	38.1986	46.4262	46.5641	46.8636	46.7886		5	38.1986	37.7959	40.6238	41.4661	44.6858		5	38.1986	54.5085	54.4394	55.2538	54.5974		5	38.1986	60.242	62.7196	65.016	64.8514
	6	9.58242	64.8094	64.8336	64.8538	64.8628		6	9.58242	32.0247	38.1838	41.447	44.2371		6	9.58242	46.4124	51.8901	51.9277	56.4627		6	9.58242	45.7757	45.891	45.8989	46.079		6	9.58242	30.2358	30.9696	33.5957	35.694		6	9.58242	53.4667	53.8035	53.797	54.0911		6	9.58242	54.5134	54.9232	57.3297	58.7148
	7	19.1648	64.8417	64.8534	64.891	64.9117		7	19.1648	40.0831	45.5444	45.6471	52.8587		7	19.1648	52.7843	57.5701	58.1426	61.7087		7	19.1648	45.8947	46.0346	46.4784	46.4624		7	19.1648	33.6163	36.9935	35.5159	40.6364		7	19.1648	54.4192	54.1559	54.0435	54.2027		7	19.1648	58.6725	58.8281	61.3542	60.9469
	8	28.6162	64.8706	64.897	64.9102	64.9261		8	28.6162	47.8632	53.5752	54.7911	55.0923		8	28.6162	59.0326	63.3825	62.587	62.4542		8	28.6162	46.474	46.8017	46.8915	46.7345		8	28.6162	39.3003	41.6739	42.5968	44.8449		8	28.6162	54.6342	54.1508	54.2788	54.5605		8	28.6162	60.6037	63.0876	63.4825	63.2226
	9	0	2.30324	2.11858	2.04794	2.04576		9	0	2.30324	2.11858	2.04794	2.04576		9	0	2.30324	2.11858	2.04794	2.04576		9	0	2.30324	2.11858	2.04794	2.04576		9	0	2.30324	2.11858	2.04794	2.04576		9	0	2.30324	2.11858	2.04794	2.04576		9	0	2.30324	2.11858	2.04794	2.04576
	10	3.34517	6.66804	9.0794	12.413	16.62		10	3.34517	12.5113	19.1001	21.8118	25.7742		10	3.34517	17.1484	22.0994	25.9387	28.1514		10	3.34517	4.04024	5.39942	6.93594	9.318		10	3.34517	10.8025	12.0071	13.9195	16.6519		10	3.34517	9.04076	10.7484	11.8377	13.3873		10	3.34517	13.7948	20.9425	23.5058	27.4115
	11	6.69034	64.1688	64.7364	64.8184	64.8911		11	6.69034	41.0544	48.3524	48.3309	49.8857		11	6.69034	52.194	55.249	58.2273	58.7053		11	6.69034	45.0072	45.8724	46.1224	46.3722		11	6.69034	33.664	35.14	38.2075	40.0884		11	6.69034	52.6249	54.2869	54.0197	54.3731		11	6.69034	56.9341	59.4368	60.938	62.6619
	12	10.0355	64.8827	64.8985	64.9258	64.9599		12	10.0355	48.5098	53.0407	55.1801	55.954		12	10.0355	58.2254	61.5561	63.5455	64.2284		12	10.0355	46.2915	46.6317	46.6862	47.0352		12	10.0355	38.144	41.7081	42.3981	43.7278		12	10.0355	54.5553	54.4517	54.7071	54.6274		12	10.0355	60.9033	62.9647	63.1004	63.8776
	13	13.3349	64.8708	64.9196	64.9397	64.9715		13	13.3349	54.6744	55.8986	58.0672	58.2662		13	13.3349	62.3366	63.7023	66.2987	66.6071		13	13.3349	46.8495	46.7274	46.9897	47.1549		13	13.3349	43.4058	44.7088	46.8133	46.7989		13	13.3349	54.9459	54.4302	54.9091	54.5384		13	13.3349	63.0116	65.1409	63.3883	66.4194
	14	3.34517	12.413	21.2158	26.9724	29.405		14	3.34517	21.8118	28.0381	29.9273	31.6142		14	3.34517	25.9387	30.2732	34.2403	35.4917		14	3.34517	6.93594	10.8906	17.6997	20.5847		14	3.34517	13.9195	19.9441	22.5163	24.063		14	3.34517	11.8377	15.769	19.5017	20.7666		14	3.34517	23.5058	29.2867	32.2564	33.9081
	15	6.69034	64.8184	64.9508	64.9677	65.0053		15	6.69034	48.3309	52.1843	52.8633	54.8433		15	6.69034	58.2273	59.8576	62.7586	63.2003		15	6.69034	46.1224	46.6928	46.7655	47.01		15	6.69034	38.2075	41.5519	42.3235	44.6235		15	6.69034	54.0197	54.0036	54.7108	54.6171		15	6.69034	60.938	62.5993	63.4105	63.5471
	16	9.98977	64.9258	65.0151	65.0496	65.0736		16	9.98977	55.1854	54.2126	57.3139	56.8858		16	9.98977	63.6135	64.3794	65.8185	67.3453		16	9.98977	46.6821	46.84	47.2152	47.2378		16	9.98977	42.503	45.0056	45.3857	47.1377		16	9.98977	54.6942	54.7707	54.6661	54.6487		16	9.98977	63.0596	64.3532	64.8996	63.3433
	17	0	2.08918	2.02802	2.00086	1.94734		17	0	2.08918	2.02802	2.00086	1.94734		17	0	2.08918	2.02802	2.00086	1.94734		17	0	2.08918	2.02802	2.00086	1.94734		17	0	2.08918	2.02802	2.00086	1.94734		17	0	2.08918	2.02802	2.00086	1.94734		17	0	2.08918	2.02802	2.00086	1.94734
	18	1.78198	2.672	2.81666	3.04632	3.14984		18	1.78198	3.79496	4.71794	5.4713	6.07488		18	1.78198	4.00424	4.8371	6.21764	7.08372		18	1.78198	2.19328	2.29352	2.51362	2.7445		18	1.78198	3.92156	4.19644	4.63086	5.0909		18	1.78198	2.9284	3.07214	3.09228	3.17228		18	1.78198	3.3558	3.76874	4.24682	4.90632
	19	3.56396	22.1076	32.8049	37.3066	40.1056		19	3.56396	29.9582	34.2622	37.9473	40.3448		19	3.56396	34.1829	38.7737	42.5276	44.1252		19	3.56396	13.4366	22.0208	26.2532	28.7695		19	3.56396	21.4383	27.0903	29.0346	30.8569		19	3.56396	17.0319	24.1401	28.7071	29.3509		19	3.56396	33.4135	39.4542	41.0938	43.2715
	20	5.34594	63.2794	64.0231	64.0595	64.2155		20	5.34594	49.2803	53.0213	55.4633	57.2319		20	5.34594	59.8934	63.7125	61.3895	63.3076		20	5.34594	45.2853	46.2185	46.2728	46.5296		20	5.34594	38.1753	40.3185	46.5472	44.0029		20	5.34594	52.5783	53.5132	53.4955	53.9489		20	5.34594	59.2329	62.0323	62.7527	63.8683
	21	7.10355	64.9042	64.9434	65.003	65.0042		21	7.10355	56.0046	55.5223	58.4606	59.8748		21	7.10355	65.1096	64.4395	68.2038	65.5299		21	7.10355	46.9278	46.8373	47.2694	47.1153		21	7.10355	44.7567	45.4318	46.5626	45.8696		21	7.10355	54.3434	54.3403	54.322	54.3802		21	7.10355	64.6235	65.4283	66.0079	65.1299
	22	1.78198	3.04632	3.51908	4.04402	4.22532		22	1.78198	5.4713	7.42948	8.83442	9.48054		22	1.78198	6.21764	8.10014	9.02908	11.3654		22	1.78198	2.51362	3.07024	3.41602	4.16366		22	1.78198	4.63086	5.94266	6.74234	8.2465		22	1.78198	3.09228	3.42444	3.81048	4.31776		22	1.78198	4.24682	5.26152	7.0338	7.67626
	23	3.56396	37.3066	41.1447	42.4686	43.0805		23	3.56396	37.9473	42.4283	42.5029	45.0739		23	3.56396	42.5276	45.0886	48.8862	47.7721		23	3.56396	26.2532	30.0411	31.2564	32.5378		23	3.56396	29.0346	33.6554	34.3602	36.4133		23	3.56396	28.7071	31.3155	32.1263	33.9607		23	3.56396	41.0938	42.6447	44.4122	47.6244
	24	5.32157	64.0417	64.3227	64.4814	64.2908		24	5.32157	53.2668	56.4957	57.9454	58.7379		24	5.32157	62.1331	64.6016	64.8947	65.479		24	5.32157	46.0826	46.5651	46.8785	47.315		24	5.32157	44.0124	44.8423	46.0057	47.0064		24	5.32157	53.8279	54.0418	53.6855	54.2986		24	5.32157	62.7004	65.8706	66.0016	66.0373
	25	0	1.99242	1.97694	2.01316	2.12854		25	0	1.99242	1.97694	2.01316	2.12854		25	0	1.99242	1.97694	2.01316	2.12854		25	0	1.99242	1.97694	2.01316	2.12854		25	0	1.99242	1.97694	2.01316	2.12854		25	0	1.99242	1.97694	2.01316	2.12854		25	0	1.99242	1.97694	2.01316	2.12854
	26	0.881083	2.104	2.2198	2.38538	2.47956		26	0.881083	2.45676	2.76626	3.0598	3.45174		26	0.881083	2.32334	2.67958	3.15984	3.3964		26	0.881083	2.06462	2.1725	2.2949	2.44554		26	0.881083	2.4259	2.68548	3.08708	3.36458		26	0.881083	2.16764	2.19532	2.29876	2.4074		26	0.881083	2.22608	2.38824	2.73356	2.92444
	27	1.76217	3.27542	3.88254	4.30138	5.04092		27	1.76217	6.68212	8.56542	9.85898	11.048		27	1.76217	7.17414	9.13964	11.1616	12.9533		27	1.76217	2.7115	3.29882	3.98954	4.65088		27	1.76217	5.18848	6.22328	7.94834	9.07874		27	1.76217	3.40546	3.81114	4.37838	4.79776		27	1.76217	5.51986	6.67208	7.62714	8.89978
	28	2.64325	13.8423	21.072	22.3443	25.288		28	2.64325	22.4345	27.114	28.2208	29.8568		28	2.64325	24.2464	30.0832	31.2055	31.4876		28	2.64325	9.13402	13.1855	16.2308	17.7712		28	2.64325	17.4731	21.4342	23.9105	25.5776		28	2.64325	12.4907	15.7087	18.7636	18.9858		28	2.64325	22.9094	25.9266	27.5506	28.1421
	29	3.51229	42.4935	46.1225	46.233	48.1491		29	3.51229	43.0608	48.4224	47.3186	47.3877		29	3.51229	48.7847	52.0179	53.6256	53.5878		29	3.51229	32.2808	34.2043	33.9265	34.766		29	3.51229	35.4116	37.4009	37.6393	40.5796		29	3.51229	32.8718	36.6991	35.962	38.4763		29	3.51229	46.6739	48.9785	49.9835	49.2548
	30	0.881083	2.38538	2.7361	2.9679	3.2307		30	0.881083	3.0598	3.54418	4.004	4.66936		30	0.881083	3.15984	3.78368	4.44798	4.65594		30	0.881083	2.2949	2.60414	2.94256	3.19874		30	0.881083	3.08708	3.58118	4.05078	4.97616		30	0.881083	2.29876	2.55854	2.88528	3.1962		30	0.881083	2.73356	3.03384	3.46362	3.80848
	31	1.76217	4.30138	5.81022	6.62508	7.9942		31	1.76217	9.85898	12.3366	13.7131	14.7134		31	1.76217	11.1616	14.9582	16.6455	18.7065		31	1.76217	3.98954	5.15284	6.63852	7.52798		31	1.76217	7.94834	10.9309	13.0044	13.2227		31	1.76217	4.37838	5.51272	6.03548	7.0492		31	1.76217	7.62714	9.54354	10.8361	11.3565
	32	2.6312	22.2013	25.8199	26.4018	27.0783		32	2.6312	27.8132	30.2165	31.628	31.025		32	2.6312	31.6511	33.9559	34.3771	34.7784		32	2.6312	16.0699	18.9909	21.151	21.7097		32	2.6312	23.9766	25.12	26.1866	27.3571		32	2.6312	17.098	20.4109	21.7023	21.2914		32	2.6312	27.3171	29.7704	30.8202	31.8743
	33	0	2.05778	2.29824	2.51	2.62506		33	0	2.05778	2.29824	2.51	2.62506		33	0	2.05778	2.29824	2.51	2.62506		33	0	2.05778	2.29824	2.51	2.62506		33	0	2.05778	2.29824	2.51	2.62506		33	0	2.05778	2.29824	2.51	2.62506		33	0	2.05778	2.29824	2.51	2.62506
	34	0.54719	2.20708	2.44694	2.70228	2.90066		34	0.54719	2.42356	2.67864	3.06962	3.28222		34	0.54719	2.49436	2.87192	3.25574	3.61748		34	0.54719	2.2053	2.4654	2.70472	2.83792		34	0.54719	2.50148	2.81596	3.10424	3.5284		34	0.54719	2.19208	2.39256	2.65794	2.86832		34	0.54719	2.28426	2.57622	2.81832	3.07796
	35	1.09438	2.6332	3.06506	3.44532	3.60274		35	1.09438	4.07634	4.78474	5.41346	5.73772		35	1.09438	3.98984	4.72794	6.16138	7.25972		35	1.09438	2.60106	3.03934	3.30168	3.65678		35	1.09438	3.80688	4.82288	5.76244	7.05776		35	1.09438	2.58538	2.94808	3.37038	3.73144		35	1.09438	3.33056	3.8875	4.37642	4.74274
	36	1.64157	3.96182	4.82246	5.11688	5.90094		36	1.64157	8.41034	10.7147	11.0813	11.8544		36	1.64157	10.0642	12.5185	14.8047	15.6414		36	1.64157	3.62286	4.75684	5.68264	6.48746		36	1.64157	7.85138	10.5402	10.8274	12.2235		36	1.64157	3.75374	4.63086	5.43508	5.83138		36	1.64157	6.15938	7.9917	8.59048	9.8411
	37	2.18128	8.99542	11.0046	12.7476	14.7059		37	2.18128	18.0681	19.9904	21.1593	21.7549		37	2.18128	19.8116	22.4359	24.4077	24.422		37	2.18128	6.8992	10.1204	11.8516	13.0479		37	2.18128	15.0108	17.0347	18.4469	18.7328		37	2.18128	8.19142	10.8024	12.2858	13.2427		37	2.18128	14.74	17.1229	18.1869	18.8962
	38	0.54719	2.70228	3.00928	3.3515	3.5554		38	0.54719	3.06962	3.45512	3.82654	4.0225		38	0.54719	3.25574	3.6088	4.43962	4.70572		38	0.54719	2.70472	2.91204	3.30268	3.50628		38	0.54719	3.10424	3.93946	4.32248	4.71468		38	0.54719	2.65794	3.03044	3.4623	3.71724		38	0.54719	2.81832	3.20988	3.52036	3.81932
	39	1.09438	3.44532	3.92714	4.2004	4.66896		39	1.09438	5.41346	6.03206	6.95532	7.40794		39	1.09438	6.16138	8.15132	9.09386	9.97134		39	1.09438	3.30168	4.29226	4.3955	4.7209		39	1.09438	5.76244	7.28744	8.84222	9.2299		39	1.09438	3.37038	4.02622	4.8546	5.02616		39	1.09438	4.37642	5.50794	5.906	6.19688
	40	1.63409	5.58782	6.64444	7.72284	7.65082		40	1.63409	11.2816	11.9666	13.7561	14.4077		40	1.63409	14.6785	17.4544	18.0701	18.1453		40	1.63409	5.59888	7.33714	7.94432	8.76498		40	1.63409	11.03	12.2238	13.6257	15.5848		40	1.63409	5.47632	6.55232	7.40692	8.47098		40	1.63409	8.6749	9.9721	11.4489	10.9679
[truncated: 6 more columns]
